# Supplementary material for: A nanotwinned-alloy strategy enables fast sodium deposition dynamics
Source: Nat Commun. 2025 Feb 20;16:1795. doi: 10.1038/s41467-025-56957-w (PMC11842702; doi:10.1038/s41467-025-56957-w)
Supplement: Supplementary file 7 — Source Data [file 41467_2025_56957_MOESM7_ESM.xlsx]

## Sheet: Fig.1C
	HPJH-AlSi	HPA-AlSi
Twin fraction (%)	82.7	6.8

## Sheet: Fig.3h
	Al		HPA-AlSi		HPJH-AlSi
Time (s)	Length (nm)	Time (s)	Length (nm)	Time (s)	Length (nm)
0	0	0	0	0	0
15	188	15	158	15	136
45	436	45	342	45	305
75	514	75	415	75	357
120	596	120	486	120	378
150	636	150	528	150	400

## Sheet: Fig.4a
	HPJH-AlSi	HPA-AlSi	Al
Slope	0.34386	0.23766	0.17579

## Sheet: Fig.4b
	Al	HPA-AlSi	HPJH-AlSi
Time	MSD	MSD	MSD
0	0.47889	0.49665	0.56495
2	0.48075	0.49919	0.56923
4	0.4826	0.50173	0.57352
6	0.48446	0.50427	0.5778
8	0.48632	0.50681	0.58209
10	0.48818	0.50935	0.58637
12	0.49004	0.51189	0.59065
14	0.4919	0.51442	0.59494
16	0.49376	0.51696	0.59922
18	0.49562	0.5195	0.60351
20	0.49748	0.52204	0.60779
22	0.49933	0.52458	0.61208
24	0.50119	0.52712	0.61636
26	0.50305	0.52966	0.62064
28	0.50491	0.5322	0.62493
30	0.50677	0.53474	0.62921
32	0.50863	0.53728	0.6335
34	0.51049	0.53982	0.63778
36	0.51235	0.54236	0.64207
38	0.51421	0.5449	0.64635
40	0.51607	0.54744	0.65063
42	0.51792	0.54998	0.65492
44	0.51978	0.55252	0.6592
46	0.52164	0.55506	0.66349
48	0.5235	0.5576	0.66777
50	0.52536	0.56014	0.67205
52	0.52722	0.56268	0.67634
54	0.52908	0.56522	0.68062
56	0.53094	0.56776	0.68491
58	0.5328	0.5703	0.68919
60	0.53465	0.57283	0.69348
62	0.53651	0.57537	0.69776
64	0.53837	0.57791	0.70204
66	0.54023	0.58045	0.70633
68	0.54209	0.58299	0.71061
70	0.54395	0.58553	0.7149
72	0.54581	0.58807	0.71918
74	0.54767	0.59061	0.72347
76	0.54953	0.59315	0.72775
78	0.55138	0.59569	0.73203
80	0.55324	0.59823	0.73632
82	0.5551	0.60077	0.7406
84	0.55696	0.60331	0.74489
86	0.55882	0.60585	0.74917
88	0.56068	0.60839	0.75346
90	0.56254	0.61093	0.75774
92	0.5644	0.61347	0.76202
94	0.56626	0.61601	0.76631
96	0.56812	0.61855	0.77059
98	0.56997	0.62109	0.77488
100	0.57183	0.62363	0.77916
102	0.57369	0.62617	0.78344
104	0.57555	0.62871	0.78773
106	0.57741	0.63124	0.79201
108	0.57927	0.63378	0.7963
110	0.58113	0.63632	0.80058
112	0.58299	0.63886	0.80487
114	0.58485	0.6414	0.80915
116	0.5867	0.64394	0.81343
118	0.58856	0.64648	0.81772
120	0.59042	0.64902	0.822
122	0.59228	0.65156	0.82629
124	0.59414	0.6541	0.83057
126	0.596	0.65664	0.83486
128	0.59786	0.65918	0.83914
130	0.59972	0.66172	0.84342
132	0.60158	0.66426	0.84771
134	0.60343	0.6668	0.85199
136	0.60529	0.66934	0.85628
138	0.60715	0.67188	0.86056
140	0.60901	0.67442	0.86485
142	0.61087	0.67696	0.86913
144	0.61273	0.6795	0.87341
146	0.61459	0.68204	0.8777
148	0.61645	0.68458	0.88198
150	0.61831	0.68712	0.88627
152	0.62016	0.68965	0.89055
154	0.62202	0.69219	0.89483
156	0.62388	0.69473	0.89912
158	0.62574	0.69727	0.9034
160	0.6276	0.69981	0.90769
162	0.62946	0.70235	0.91197
164	0.63132	0.70489	0.91626
166	0.63318	0.70743	0.92054
168	0.63504	0.70997	0.92482
170	0.6369	0.71251	0.92911
172	0.63875	0.71505	0.93339
174	0.64061	0.71759	0.93768
176	0.64247	0.72013	0.94196
178	0.64433	0.72267	0.94625
180	0.64619	0.72521	0.95053
182	0.64805	0.72775	0.95481
184	0.64991	0.73029	0.9591
186	0.65177	0.73283	0.96338
188	0.65363	0.73537	0.96767
190	0.65548	0.73791	0.97195
192	0.65734	0.74045	0.97624
194	0.6592	0.74299	0.98052
196	0.66106	0.74553	0.9848
198	0.66292	0.74807	0.98909
200	0.66478	0.7506	0.99337
202	0.66664	0.75314	0.99766
204	0.6685	0.75568	1.00194
206	0.67036	0.75822	1.00622
208	0.67221	0.76076	1.01051
210	0.67407	0.7633	1.01479
212	0.67593	0.76584	1.01908
214	0.67779	0.76838	1.02336
216	0.67965	0.77092	1.02765
218	0.68151	0.77346	1.03193
220	0.68337	0.776	1.03621
222	0.68523	0.77854	1.0405
224	0.68709	0.78108	1.04478
226	0.68894	0.78362	1.04907
228	0.6908	0.78616	1.05335
230	0.69266	0.7887	1.05764
232	0.69452	0.79124	1.06192
234	0.69638	0.79378	1.0662
236	0.69824	0.79632	1.07049
238	0.7001	0.79886	1.07477
240	0.70196	0.8014	1.07906
242	0.70382	0.80394	1.08334
244	0.70568	0.80648	1.08763
246	0.70753	0.80901	1.09191
248	0.70939	0.81155	1.09619
250	0.71125	0.81409	1.10048
252	0.71311	0.81663	1.10476
254	0.71497	0.81917	1.10905
256	0.71683	0.82171	1.11333
258	0.71869	0.82425	1.11761
260	0.72055	0.82679	1.1219
262	0.72241	0.82933	1.12618
264	0.72426	0.83187	1.13047
266	0.72612	0.83441	1.13475
268	0.72798	0.83695	1.13904
270	0.72984	0.83949	1.14332
272	0.7317	0.84203	1.1476
274	0.73356	0.84457	1.15189
276	0.73542	0.84711	1.15617
278	0.73728	0.84965	1.16046
280	0.73914	0.85219	1.16474
282	0.74099	0.85473	1.16903
284	0.74285	0.85727	1.17331
286	0.74471	0.85981	1.17759
288	0.74657	0.86235	1.18188
290	0.74843	0.86489	1.18616
292	0.75029	0.86742	1.19045
294	0.75215	0.86996	1.19473
296	0.75401	0.8725	1.19902
298	0.75587	0.87504	1.2033
300	0.75773	0.87758	1.20758
302	0.75958	0.88012	1.21187
304	0.76144	0.88266	1.21615
306	0.7633	0.8852	1.22044
308	0.76516	0.88774	1.22472
310	0.76702	0.89028	1.229
312	0.76888	0.89282	1.23329
314	0.77074	0.89536	1.23757
316	0.7726	0.8979	1.24186
318	0.77446	0.90044	1.24614
320	0.77631	0.90298	1.25043
322	0.77817	0.90552	1.25471
324	0.78003	0.90806	1.25899
326	0.78189	0.9106	1.26328
328	0.78375	0.91314	1.26756
330	0.78561	0.91568	1.27185
332	0.78747	0.91822	1.27613
334	0.78933	0.92076	1.28042
336	0.79119	0.9233	1.2847
338	0.79304	0.92583	1.28898
340	0.7949	0.92837	1.29327
342	0.79676	0.93091	1.29755
344	0.79862	0.93345	1.30184
346	0.80048	0.93599	1.30612
348	0.80234	0.93853	1.31041
350	0.8042	0.94107	1.31469
352	0.80606	0.94361	1.31897
354	0.80792	0.94615	1.32326
356	0.80977	0.94869	1.32754
358	0.81163	0.95123	1.33183
360	0.81349	0.95377	1.33611
362	0.81535	0.95631	1.34039
364	0.81721	0.95885	1.34468
366	0.81907	0.96139	1.34896
368	0.82093	0.96393	1.35325
370	0.82279	0.96647	1.35753
372	0.82465	0.96901	1.36182
374	0.82651	0.97155	1.3661
376	0.82836	0.97409	1.37038
378	0.83022	0.97663	1.37467
380	0.83208	0.97917	1.37895
382	0.83394	0.98171	1.38324
384	0.8358	0.98425	1.38752
386	0.83766	0.98678	1.39181
388	0.83952	0.98932	1.39609
390	0.84138	0.99186	1.40037
392	0.84324	0.9944	1.40466
394	0.84509	0.99694	1.40894
396	0.84695	0.99948	1.41323
398	0.84881	1.00202	1.41751
400	0.85067	1.00456	1.4218
402	0.85253	1.0071	1.42608
404	0.85439	1.00964	1.43036
406	0.85625	1.01218	1.43465
408	0.85811	1.01472	1.43893
410	0.85997	1.01726	1.44322
412	0.86182	1.0198	1.4475
414	0.86368	1.02234	1.45178
416	0.86554	1.02488	1.45607
418	0.8674	1.02742	1.46035
420	0.86926	1.02996	1.46464
422	0.87112	1.0325	1.46892
424	0.87298	1.03504	1.47321
426	0.87484	1.03758	1.47749
428	0.8767	1.04012	1.48177
430	0.87856	1.04266	1.48606
432	0.88041	1.04519	1.49034
434	0.88227	1.04773	1.49463
436	0.88413	1.05027	1.49891
438	0.88599	1.05281	1.5032
440	0.88785	1.05535	1.50748
442	0.88971	1.05789	1.51176
444	0.89157	1.06043	1.51605
446	0.89343	1.06297	1.52033
448	0.89529	1.06551	1.52462
450	0.89714	1.06805	1.5289
452	0.899	1.07059	1.53319
454	0.90086	1.07313	1.53747
456	0.90272	1.07567	1.54175
458	0.90458	1.07821	1.54604
460	0.90644	1.08075	1.55032
462	0.9083	1.08329	1.55461
464	0.91016	1.08583	1.55889
466	0.91202	1.08837	1.56318
468	0.91387	1.09091	1.56746
470	0.91573	1.09345	1.57174
472	0.91759	1.09599	1.57603
474	0.91945	1.09853	1.58031
476	0.92131	1.10107	1.5846
478	0.92317	1.1036	1.58888
480	0.92503	1.10614	1.59316
482	0.92689	1.10868	1.59745
484	0.92875	1.11122	1.60173
486	0.9306	1.11376	1.60602
488	0.93246	1.1163	1.6103
490	0.93432	1.11884	1.61459
492	0.93618	1.12138	1.61887
494	0.93804	1.12392	1.62315
496	0.9399	1.12646	1.62744
498	0.94176	1.129	1.63172
500	0.94362	1.13154	1.63601
502	0.94548	1.13408	1.64029
504	0.94734	1.13662	1.64458
506	0.94919	1.13916	1.64886
508	0.95105	1.1417	1.65314
510	0.95291	1.14424	1.65743
512	0.95477	1.14678	1.66171
514	0.95663	1.14932	1.666
516	0.95849	1.15186	1.67028
518	0.96035	1.1544	1.67457
520	0.96221	1.15694	1.67885
522	0.96407	1.15948	1.68313
524	0.96592	1.16201	1.68742
526	0.96778	1.16455	1.6917
528	0.96964	1.16709	1.69599
530	0.9715	1.16963	1.70027
532	0.97336	1.17217	1.70455
534	0.97522	1.17471	1.70884
536	0.97708	1.17725	1.71312
538	0.97894	1.17979	1.71741
540	0.9808	1.18233	1.72169
542	0.98265	1.18487	1.72598
544	0.98451	1.18741	1.73026
546	0.98637	1.18995	1.73454
548	0.98823	1.19249	1.73883
550	0.99009	1.19503	1.74311
552	0.99195	1.19757	1.7474
554	0.99381	1.20011	1.75168
556	0.99567	1.20265	1.75597
558	0.99753	1.20519	1.76025
560	0.99938	1.20773	1.76453
562	1.00124	1.21027	1.76882
564	1.0031	1.21281	1.7731
566	1.00496	1.21535	1.77739
568	1.00682	1.21789	1.78167
570	1.00868	1.22043	1.78596
572	1.01054	1.22296	1.79024
574	1.0124	1.2255	1.79452
576	1.01426	1.22804	1.79881
578	1.01612	1.23058	1.80309
580	1.01797	1.23312	1.80738
582	1.01983	1.23566	1.81166
584	1.02169	1.2382	1.81594
586	1.02355	1.24074	1.82023
588	1.02541	1.24328	1.82451
590	1.02727	1.24582	1.8288
592	1.02913	1.24836	1.83308
594	1.03099	1.2509	1.83737
596	1.03285	1.25344	1.84165
598	1.0347	1.25598	1.84593
600	1.03656	1.25852	1.85022
602	1.03842	1.26106	1.8545
604	1.04028	1.2636	1.85879
606	1.04214	1.26614	1.86307
608	1.044	1.26868	1.86736
610	1.04586	1.27122	1.87164
612	1.04772	1.27376	1.87592
614	1.04958	1.2763	1.88021
616	1.05143	1.27884	1.88449
618	1.05329	1.28137	1.88878
620	1.05515	1.28391	1.89306
622	1.05701	1.28645	1.89735
624	1.05887	1.28899	1.90163
626	1.06073	1.29153	1.90591
628	1.06259	1.29407	1.9102
630	1.06445	1.29661	1.91448
632	1.06631	1.29915	1.91877
634	1.06817	1.30169	1.92305
636	1.07002	1.30423	1.92733
638	1.07188	1.30677	1.93162
640	1.07374	1.30931	1.9359
642	1.0756	1.31185	1.94019
644	1.07746	1.31439	1.94447
646	1.07932	1.31693	1.94876
648	1.08118	1.31947	1.95304
650	1.08304	1.32201	1.95732
652	1.0849	1.32455	1.96161
654	1.08675	1.32709	1.96589
656	1.08861	1.32963	1.97018
658	1.09047	1.33217	1.97446
660	1.09233	1.33471	1.97875
662	1.09419	1.33725	1.98303
664	1.09605	1.33978	1.98731
666	1.09791	1.34232	1.9916
668	1.09977	1.34486	1.99588
670	1.10163	1.3474	2.00017
672	1.10348	1.34994	2.00445
674	1.10534	1.35248	2.00874
676	1.1072	1.35502	2.01302
678	1.10906	1.35756	2.0173
680	1.11092	1.3601	2.02159
682	1.11278	1.36264	2.02587
684	1.11464	1.36518	2.03016
686	1.1165	1.36772	2.03444
688	1.11836	1.37026	2.03872
690	1.12021	1.3728	2.04301
692	1.12207	1.37534	2.04729
694	1.12393	1.37788	2.05158
696	1.12579	1.38042	2.05586
698	1.12765	1.38296	2.06015
700	1.12951	1.3855	2.06443
702	1.13137	1.38804	2.06871
704	1.13323	1.39058	2.073
706	1.13509	1.39312	2.07728
708	1.13695	1.39566	2.08157
710	1.1388	1.39819	2.08585
712	1.14066	1.40073	2.09014
714	1.14252	1.40327	2.09442
716	1.14438	1.40581	2.0987
718	1.14624	1.40835	2.10299
720	1.1481	1.41089	2.10727
722	1.14996	1.41343	2.11156
724	1.15182	1.41597	2.11584
726	1.15368	1.41851	2.12013
728	1.15553	1.42105	2.12441
730	1.15739	1.42359	2.12869
732	1.15925	1.42613	2.13298
734	1.16111	1.42867	2.13726
736	1.16297	1.43121	2.14155
738	1.16483	1.43375	2.14583
740	1.16669	1.43629	2.15011
742	1.16855	1.43883	2.1544
744	1.17041	1.44137	2.15868
746	1.17226	1.44391	2.16297
748	1.17412	1.44645	2.16725
750	1.17598	1.44899	2.17154
752	1.17784	1.45153	2.17582
754	1.1797	1.45407	2.1801
756	1.18156	1.45661	2.18439
758	1.18342	1.45914	2.18867
760	1.18528	1.46168	2.19296
762	1.18714	1.46422	2.19724
764	1.189	1.46676	2.20153
766	1.19085	1.4693	2.20581
768	1.19271	1.47184	2.21009
770	1.19457	1.47438	2.21438
772	1.19643	1.47692	2.21866
774	1.19829	1.47946	2.22295
776	1.20015	1.482	2.22723
778	1.20201	1.48454	2.23152
780	1.20387	1.48708	2.2358
782	1.20573	1.48962	2.24008
784	1.20758	1.49216	2.24437
786	1.20944	1.4947	2.24865
788	1.2113	1.49724	2.25294
790	1.21316	1.49978	2.25722
792	1.21502	1.50232	2.2615
794	1.21688	1.50486	2.26579
796	1.21874	1.5074	2.27007
798	1.2206	1.50994	2.27436
800	1.22246	1.51248	2.27864
802	1.22431	1.51502	2.28293
804	1.22617	1.51755	2.28721
806	1.22803	1.52009	2.29149
808	1.22989	1.52263	2.29578
810	1.23175	1.52517	2.30006
812	1.23361	1.52771	2.30435
814	1.23547	1.53025	2.30863
816	1.23733	1.53279	2.31292
818	1.23919	1.53533	2.3172
820	1.24104	1.53787	2.32148
822	1.2429	1.54041	2.32577
824	1.24476	1.54295	2.33005
826	1.24662	1.54549	2.33434
828	1.24848	1.54803	2.33862
830	1.25034	1.55057	2.34291
832	1.2522	1.55311	2.34719
834	1.25406	1.55565	2.35147
836	1.25592	1.55819	2.35576
838	1.25778	1.56073	2.36004
840	1.25963	1.56327	2.36433
842	1.26149	1.56581	2.36861
844	1.26335	1.56835	2.37289
846	1.26521	1.57089	2.37718
848	1.26707	1.57343	2.38146
850	1.26893	1.57596	2.38575
852	1.27079	1.5785	2.39003
854	1.27265	1.58104	2.39432
856	1.27451	1.58358	2.3986
858	1.27636	1.58612	2.40288
860	1.27822	1.58866	2.40717
862	1.28008	1.5912	2.41145
864	1.28194	1.59374	2.41574
866	1.2838	1.59628	2.42002
868	1.28566	1.59882	2.42431
870	1.28752	1.60136	2.42859
872	1.28938	1.6039	2.43287
874	1.29124	1.60644	2.43716
876	1.29309	1.60898	2.44144
878	1.29495	1.61152	2.44573
880	1.29681	1.61406	2.45001
882	1.29867	1.6166	2.4543
884	1.30053	1.61914	2.45858
886	1.30239	1.62168	2.46286
888	1.30425	1.62422	2.46715
890	1.30611	1.62676	2.47143
892	1.30797	1.6293	2.47572
894	1.30982	1.63184	2.48
896	1.31168	1.63437	2.48428
898	1.31354	1.63691	2.48857
900	1.3154	1.63945	2.49285
902	1.31726	1.64199	2.49714
904	1.31912	1.64453	2.50142
906	1.32098	1.64707	2.50571
908	1.32284	1.64961	2.50999
910	1.3247	1.65215	2.51427
912	1.32656	1.65469	2.51856
914	1.32841	1.65723	2.52284
916	1.33027	1.65977	2.52713
918	1.33213	1.66231	2.53141
920	1.33399	1.66485	2.5357
922	1.33585	1.66739	2.53998
924	1.33771	1.66993	2.54426
926	1.33957	1.67247	2.54855
928	1.34143	1.67501	2.55283
930	1.34329	1.67755	2.55712
932	1.34514	1.68009	2.5614
934	1.347	1.68263	2.56569
936	1.34886	1.68517	2.56997
938	1.35072	1.68771	2.57425
940	1.35258	1.69025	2.57854
942	1.35444	1.69278	2.58282
944	1.3563	1.69532	2.58711
946	1.35816	1.69786	2.59139
948	1.36002	1.7004	2.59567
950	1.36187	1.70294	2.59996
952	1.36373	1.70548	2.60424
954	1.36559	1.70802	2.60853
956	1.36745	1.71056	2.61281
958	1.36931	1.7131	2.6171
960	1.37117	1.71564	2.62138
962	1.37303	1.71818	2.62566
964	1.37489	1.72072	2.62995
966	1.37675	1.72326	2.63423
968	1.37861	1.7258	2.63852
970	1.38046	1.72834	2.6428
972	1.38232	1.73088	2.64709
974	1.38418	1.73342	2.65137
976	1.38604	1.73596	2.65565
978	1.3879	1.7385	2.65994
980	1.38976	1.74104	2.66422
982	1.39162	1.74358	2.66851
984	1.39348	1.74612	2.67279
986	1.39534	1.74866	2.67708
988	1.39719	1.7512	2.68136
990	1.39905	1.75373	2.68564
992	1.40091	1.75627	2.68993
994	1.40277	1.75881	2.69421
996	1.40463	1.76135	2.6985
998	1.40649	1.76389	2.70278

## Sheet: Fig.4c
Reaction Coordinates	Relative energy
0	0
1	0.21771
2	0.33533
3	0.41875
4	0.44712
5	0.40568
6	0.34469
7	0.21227
8	0

## Sheet: Fig.4d
	Diffusion rate, kd	Reaction rate, ke
HPJH-AlSi	137817	22.4685
HPA-AlSi	192.056	22.4685
Al	0.01785	22.4685
HPJH-AlSi	137817	67.4055
HPA-AlSi	192.056	67.4055
Al	0.01785	67.4055
HPJH-AlSi	137817	112.343
HPA-AlSi	192.056	112.343
Al	0.01785	112.343

## Sheet: Fig.4e
	3DI		3DP		HPJH-AlSi (-1V)		HPA-AlSi (-1V)		Al (-1V)
t/tm	(j/jm)2	t/tm	(j/jm)2	t/tm	(j/jm)2	t/tm	(j/jm)2	t/tm	(j/jm)2
0	--	0	--	0	0	0	0	0	0
0.01	0.03046	0.01	6.68933e-06	0.00117	7.34153e-07	0.00194	2.74401e-05	0.00633	0.00252
0.02	0.06017	0.02	5.34771e-05	0.00234	3.56934e-06	0.00388	0.000256923	0.01266	0.01234
0.03	0.08913	0.03	0.000180275	0.00351	1.79323e-05	0.00581	0.00099955	0.01899	0.02634
0.04	0.11737	0.04	0.000426619	0.00468	4.52879e-05	0.00775	0.00245	0.02532	0.04281
0.05	0.1449	0.05	0.000831492	0.00585	9.1989e-05	0.00969	0.00464	0.03165	0.0607
0.06	0.17173	0.06	0.00143	0.00702	0.00016443	0.01163	0.00751	0.03797	0.0801
0.07	0.19788	0.07	0.00227	0.00819	0.000258843	0.01357	0.01102	0.0443	0.10002
0.08	0.22337	0.08	0.00337	0.00936	0.000426813	0.0155	0.01505	0.05063	0.12062
0.09	0.24821	0.09	0.00479	0.01053	0.000608396	0.01744	0.01952	0.05696	0.14152
0.1	0.27242	0.1	0.00654	0.0117	0.000834998	0.01938	0.02435	0.06329	0.1624
0.11	0.296	0.11	0.00866	0.01287	0.00112	0.02132	0.02941	0.06962	0.1835
0.12	0.31897	0.12	0.01118	0.01404	0.00147	0.02326	0.03467	0.07595	0.20395
0.13	0.34135	0.13	0.01413	0.0152	0.0019	0.02519	0.04011	0.08228	0.22398
0.14	0.36315	0.14	0.01754	0.01637	0.00238	0.02713	0.04565	0.08861	0.24392
0.15	0.38437	0.15	0.02143	0.01754	0.00292	0.02907	0.05126	0.09494	0.2634
0.16	0.40504	0.16	0.02582	0.01871	0.00359	0.03101	0.05689	0.10127	0.28253
0.17	0.42517	0.17	0.03074	0.01988	0.00438	0.03295	0.06258	0.10759	0.30089
0.18	0.44477	0.18	0.03619	0.02105	0.00515	0.03488	0.06829	0.11392	0.31898
0.19	0.46384	0.19	0.04221	0.02222	0.00611	0.03682	0.07397	0.12025	0.33642
0.2	0.4824	0.2	0.04879	0.02339	0.00715	0.03876	0.07964	0.12658	0.35313
0.21	0.50047	0.21	0.05595	0.02456	0.0083	0.0407	0.08528	0.13291	0.37015
0.22	0.51805	0.22	0.06369	0.02573	0.00947	0.04264	0.09086	0.13924	0.38593
0.23	0.53515	0.23	0.07203	0.0269	0.01082	0.04457	0.09643	0.14557	0.40162
0.24	0.55178	0.24	0.08097	0.02807	0.01216	0.04651	0.10194	0.1519	0.41647
0.25	0.56796	0.25	0.0905	0.02924	0.01362	0.04845	0.10742	0.15823	0.43088
0.26	0.5837	0.26	0.10062	0.03041	0.01519	0.05039	0.11284	0.16456	0.44529
0.27	0.599	0.27	0.11134	0.03158	0.01668	0.05233	0.11822	0.17089	0.4593
0.28	0.61387	0.28	0.12263	0.03275	0.01836	0.05426	0.12356	0.17722	0.47302
0.29	0.62832	0.29	0.1345	0.03392	0.02019	0.0562	0.12882	0.18354	0.48632
0.3	0.64237	0.3	0.14693	0.03509	0.02198	0.05814	0.13408	0.18987	0.49895
0.31	0.65602	0.31	0.15991	0.03626	0.02386	0.06008	0.1393	0.1962	0.51218
0.32	0.66928	0.32	0.17342	0.03743	0.02566	0.06202	0.14452	0.20253	0.52437
0.33	0.68216	0.33	0.18744	0.0386	0.02776	0.06395	0.14969	0.20886	0.53649
0.34	0.69467	0.34	0.20195	0.03977	0.02971	0.06589	0.15482	0.21519	0.54827
0.35	0.70681	0.35	0.21694	0.04094	0.03191	0.06783	0.1599	0.22152	0.56038
0.36	0.7186	0.36	0.23237	0.04211	0.03384	0.06977	0.16499	0.22785	0.57129
0.37	0.73004	0.37	0.24823	0.04327	0.03594	0.07171	0.17006	0.23418	0.5827
0.38	0.74113	0.38	0.26449	0.04444	0.03835	0.07364	0.17511	0.24051	0.59334
0.39	0.7519	0.39	0.28112	0.04561	0.0406	0.07558	0.18017	0.24684	0.60406
0.4	0.76234	0.4	0.29809	0.04678	0.04277	0.07752	0.18514	0.25316	0.61408
0.41	0.77246	0.41	0.31537	0.04795	0.04503	0.07946	0.19013	0.25949	0.62419
0.42	0.78227	0.42	0.33293	0.04912	0.04743	0.0814	0.19504	0.26582	0.63404
0.43	0.79178	0.43	0.35075	0.05029	0.04984	0.08333	0.19997	0.27215	0.64411
0.44	0.80099	0.44	0.36878	0.05146	0.05225	0.08527	0.20488	0.27848	0.65359
0.45	0.8099	0.45	0.387	0.05263	0.05481	0.08721	0.20972	0.28481	0.66234
0.46	0.81854	0.46	0.40537	0.0538	0.05707	0.08915	0.21457	0.29114	0.67173
0.47	0.8269	0.47	0.42386	0.05497	0.05971	0.09109	0.21936	0.29747	0.68092
0.48	0.83498	0.48	0.44244	0.05614	0.06234	0.09302	0.22413	0.3038	0.68976
0.49	0.84281	0.49	0.46108	0.05731	0.06472	0.09496	0.22887	0.31013	0.69805
0.5	0.85037	0.5	0.47974	0.05848	0.06741	0.0969	0.23359	0.31646	0.70595
0.51	0.85768	0.51	0.49839	0.05965	0.07002	0.09884	0.23831	0.32278	0.7143
0.52	0.86474	0.52	0.517	0.06082	0.07258	0.10078	0.24302	0.32911	0.72201
0.53	0.87156	0.53	0.53553	0.06199	0.07498	0.10271	0.24767	0.33544	0.73013
0.54	0.87814	0.54	0.55397	0.06316	0.07757	0.10465	0.25232	0.34177	0.73757
0.55	0.88449	0.55	0.57227	0.06433	0.0802	0.10659	0.25695	0.3481	0.74498
0.56	0.89062	0.56	0.5904	0.0655	0.08297	0.10853	0.26159	0.35443	0.75254
0.57	0.89653	0.57	0.60835	0.06667	0.08587	0.11047	0.26619	0.36076	0.75961
0.58	0.90222	0.58	0.62608	0.06784	0.08821	0.1124	0.27072	0.36709	0.76644
0.59	0.9077	0.59	0.64357	0.06901	0.09056	0.11434	0.27524	0.37342	0.77337
0.6	0.91297	0.6	0.66079	0.07018	0.09344	0.11628	0.27972	0.37975	0.77961
0.61	0.91805	0.61	0.67772	0.07135	0.0961	0.11822	0.28423	0.38608	0.78598
0.62	0.92292	0.62	0.69434	0.07251	0.09852	0.12016	0.28869	0.39241	0.79316
0.63	0.92761	0.63	0.71061	0.07368	0.10139	0.12209	0.29314	0.39873	0.79886
0.64	0.93211	0.64	0.72654	0.07485	0.10412	0.12403	0.29758	0.40506	0.80449
0.65	0.93642	0.65	0.74209	0.07602	0.10666	0.12597	0.30195	0.41139	0.81005
0.66	0.94056	0.66	0.75725	0.07719	0.10936	0.12791	0.30631	0.41772	0.81613
0.67	0.94452	0.67	0.772	0.07836	0.11196	0.12984	0.31066	0.42405	0.82153
0.68	0.94831	0.68	0.78634	0.07953	0.11452	0.13178	0.31496	0.43038	0.82668
0.69	0.95194	0.69	0.80023	0.0807	0.11725	0.13372	0.31927	0.43671	0.83213
0.7	0.9554	0.7	0.81369	0.08187	0.11986	0.13566	0.32355	0.44304	0.83728
0.71	0.9587	0.71	0.82668	0.08304	0.12251	0.1376	0.32781	0.44937	0.84258
0.72	0.96185	0.72	0.83921	0.08421	0.12553	0.13953	0.33209	0.4557	0.8477
0.73	0.96485	0.73	0.85127	0.08538	0.12812	0.14147	0.33631	0.46203	0.85241
0.74	0.9677	0.74	0.86285	0.08655	0.13101	0.14341	0.34045	0.46835	0.85666
0.75	0.9704	0.75	0.87394	0.08772	0.13343	0.14535	0.34461	0.47468	0.86166
0.76	0.97296	0.76	0.88455	0.08889	0.13618	0.14729	0.34873	0.48101	0.86626
0.77	0.97539	0.77	0.89466	0.09006	0.13884	0.14922	0.35284	0.48734	0.86988
0.78	0.97768	0.78	0.90428	0.09123	0.14152	0.15116	0.35689	0.49367	0.87377
0.79	0.97984	0.79	0.91341	0.0924	0.14421	0.1531	0.36099	0.5	0.87845
0.8	0.98188	0.8	0.92205	0.09357	0.14689	0.15504	0.36506	0.50633	0.88233
0.81	0.98378	0.81	0.9302	0.09474	0.14917	0.15698	0.36906	0.51266	0.88632
0.82	0.98557	0.82	0.93786	0.09591	0.15216	0.15891	0.37304	0.51899	0.8901
0.83	0.98724	0.83	0.94504	0.09708	0.15486	0.16085	0.37701	0.52532	0.89392
0.84	0.98879	0.84	0.95173	0.09825	0.15744	0.16279	0.38095	0.53165	0.8982
0.85	0.99023	0.85	0.95795	0.09942	0.15995	0.16473	0.38489	0.53797	0.90116
0.86	0.99155	0.86	0.96371	0.10058	0.1623	0.16667	0.38877	0.5443	0.90442
0.87	0.99277	0.87	0.969	0.10175	0.16482	0.1686	0.39264	0.55063	0.90738
0.88	0.99389	0.88	0.97384	0.10292	0.1675	0.17054	0.39646	0.55696	0.91017
0.89	0.9949	0.89	0.97824	0.10409	0.16998	0.17248	0.40031	0.56329	0.91358
0.9	0.99581	0.9	0.9822	0.10526	0.1726	0.17442	0.40414	0.56962	0.91646
0.91	0.99662	0.91	0.98573	0.10643	0.17566	0.17636	0.40791	0.57595	0.91993
0.92	0.99734	0.92	0.98884	0.1076	0.17773	0.17829	0.4117	0.58228	0.92234
0.93	0.99797	0.93	0.99155	0.10877	0.18046	0.18023	0.41546	0.58861	0.92539
0.94	0.9985	0.94	0.99385	0.10994	0.18299	0.18217	0.41921	0.59494	0.92799
0.95	0.99895	0.95	0.99578	0.11111	0.18512	0.18411	0.42294	0.60127	0.93077
0.96	0.99931	0.96	0.99732	0.11228	0.18777	0.18605	0.42662	0.60759	0.93299
0.97	0.99959	0.97	0.99851	0.11345	0.19047	0.18798	0.4303	0.61392	0.93563
0.98	0.99978	0.98	0.99934	0.11462	0.19308	0.18992	0.43394	0.62025	0.93797
0.99	0.9999	0.99	0.99983	0.11579	0.1953	0.19186	0.43753	0.62658	0.9411
1	0.99994	1	0.99999	0.11696	0.19793	0.1938	0.4411	0.63291	0.94305
1.01	0.9999	1.01	0.99983	0.11813	0.20003	0.19574	0.44467	0.63924	0.94512
1.02	0.99979	1.02	0.99937	0.1193	0.20282	0.19767	0.44825	0.64557	0.9477
1.03	0.99961	1.03	0.99861	0.12047	0.20497	0.19961	0.45174	0.6519	0.94968
1.04	0.99935	1.04	0.99757	0.12164	0.20788	0.20155	0.45529	0.65823	0.95184
1.05	0.99903	1.05	0.99626	0.12281	0.21035	0.20349	0.4588	0.66456	0.95404
1.06	0.99865	1.06	0.9947	0.12398	0.21306	0.20543	0.46225	0.67089	0.95584
1.07	0.99819	1.07	0.99288	0.12515	0.21528	0.20736	0.46571	0.67722	0.95775
1.08	0.99768	1.08	0.99084	0.12632	0.21771	0.2093	0.46921	0.68354	0.95968
1.09	0.9971	1.09	0.98856	0.12749	0.21971	0.21124	0.47262	0.68987	0.96125
1.1	0.99647	1.1	0.98608	0.12865	0.2224	0.21318	0.47604	0.6962	0.96349
1.11	0.99577	1.11	0.98339	0.12982	0.22484	0.21512	0.47945	0.70253	0.96502
1.12	0.99502	1.12	0.98051	0.13099	0.22762	0.21705	0.4828	0.70886	0.96627
1.13	0.99422	1.13	0.97745	0.13216	0.23022	0.21899	0.48537	0.71519	0.9678
1.14	0.99336	1.14	0.97422	0.13333	0.23271	0.22093	0.48809	0.72152	0.96909
1.15	0.99245	1.15	0.97083	0.1345	0.2348	0.22287	0.49149	0.72785	0.9708
1.16	0.99149	1.16	0.96728	0.13567	0.23776	0.22481	0.49463	0.73418	0.97165
1.17	0.99048	1.17	0.9636	0.13684	0.24005	0.22674	0.49796	0.74051	0.97364
1.18	0.98942	1.18	0.95978	0.13801	0.24222	0.22868	0.50115	0.74684	0.97486
1.19	0.98832	1.19	0.95584	0.13918	0.24476	0.23062	0.50435	0.75316	0.97584
1.2	0.98717	1.2	0.95179	0.14035	0.24666	0.23256	0.50774	0.75949	0.97729
1.21	0.98597	1.21	0.94763	0.14152	0.24917	0.2345	0.51095	0.76582	0.97856
1.22	0.98474	1.22	0.94337	0.14269	0.25195	0.23643	0.51422	0.77215	0.9803
1.23	0.98346	1.23	0.93902	0.14386	0.25439	0.23837	0.51716	0.77848	0.98044
1.24	0.98214	1.24	0.93459	0.14503	0.2568	0.24031	0.52029	0.78481	0.98197
1.25	0.98079	1.25	0.93008	0.1462	0.25853	0.24225	0.52344	0.79114	0.98296
1.26	0.97939	1.26	0.9255	0.14737	0.261	0.24419	0.52664	0.79747	0.98455
1.27	0.97796	1.27	0.92086	0.14854	0.26334	0.24612	0.52972	0.8038	0.98568
1.28	0.97649	1.28	0.91616	0.14971	0.26561	0.24806	0.53264	0.81013	0.98588
1.29	0.97499	1.29	0.91142	0.15088	0.2679	0.25	0.53577	0.81646	0.9872
1.3	0.97345	1.3	0.90663	0.15205	0.27043	0.25194	0.53894	0.82278	0.98761
1.31	0.97188	1.31	0.9018	0.15322	0.27269	0.25388	0.54182	0.82911	0.98915
1.32	0.97028	1.32	0.89694	0.15439	0.27494	0.25581	0.54499	0.83544	0.98953
1.33	0.96865	1.33	0.89205	0.15556	0.27743	0.25775	0.54805	0.84177	0.99028
1.34	0.96699	1.34	0.88714	0.15673	0.27995	0.25969	0.55094	0.8481	0.99117
1.35	0.96531	1.35	0.88221	0.15789	0.28235	0.26163	0.55381	0.85443	0.99182
1.36	0.96359	1.36	0.87727	0.15906	0.28463	0.26357	0.55659	0.86076	0.99215
1.37	0.96184	1.37	0.87231	0.16023	0.28679	0.2655	0.55972	0.86709	0.99309
1.38	0.96007	1.38	0.86735	0.1614	0.28923	0.26744	0.56256	0.87342	0.99361
1.39	0.95828	1.39	0.86239	0.16257	0.29154	0.26938	0.56563	0.87975	0.99469
1.4	0.95646	1.4	0.85742	0.16374	0.29414	0.27132	0.5681	0.88608	0.99527
1.41	0.95462	1.41	0.85247	0.16491	0.29594	0.27326	0.57126	0.89241	0.99574
1.42	0.95275	1.42	0.84751	0.16608	0.29853	0.27519	0.57427	0.89873	0.99581
1.43	0.95086	1.43	0.84257	0.16725	0.30052	0.27713	0.57691	0.90506	0.99639
1.44	0.94895	1.44	0.83764	0.16842	0.3032	0.27907	0.57973	0.91139	0.99665
1.45	0.94702	1.45	0.83272	0.16959	0.30528	0.28101	0.58247	0.91772	0.99711
1.46	0.94507	1.46	0.82783	0.17076	0.30726	0.28295	0.58537	0.92405	0.99714
1.47	0.94311	1.47	0.82295	0.17193	0.30891	0.28488	0.58806	0.93038	0.99806
1.48	0.94112	1.48	0.81809	0.1731	0.31132	0.28682	0.59086	0.93671	0.99788
1.49	0.93911	1.49	0.81326	0.17427	0.31363	0.28876	0.5938	0.94304	0.99823
1.5	0.93709	1.5	0.80845	0.17544	0.31556	0.2907	0.5965	0.94937	0.99865
1.51	0.93505	1.51	0.80366	0.17661	0.31814	0.29264	0.59927	0.9557	0.99895
1.52	0.933	1.52	0.79891	0.17778	0.3208	0.29457	0.60189	0.96203	0.99873
1.53	0.93093	1.53	0.79418	0.17895	0.32294	0.29651	0.60456	0.96835	0.9993
1.54	0.92885	1.54	0.78949	0.18012	0.325	0.29845	0.60717	0.97468	0.99891
1.55	0.92675	1.55	0.78483	0.18129	0.3268	0.30039	0.61008	0.98101	0.99962
1.56	0.92464	1.56	0.78019	0.18246	0.32935	0.30233	0.61247	0.98734	0.99938
1.57	0.92251	1.57	0.7756	0.18363	0.33198	0.30426	0.61528	0.99367	0.99984
1.58	0.92038	1.58	0.77103	0.1848	0.33412	0.3062	0.61789	1	1
1.59	0.91823	1.59	0.76651	0.18596	0.33581	0.30814	0.62033	1.00633	0.99961
1.6	0.91607	1.6	0.76201	0.18713	0.33788	0.31008	0.62309	1.01266	0.99964
1.61	0.9139	1.61	0.75756	0.1883	0.33971	0.31202	0.62572	1.01899	0.99951
1.62	0.91172	1.62	0.75314	0.18947	0.34219	0.31395	0.6281	1.02532	0.9997
1.63	0.90953	1.63	0.74876	0.19064	0.34391	0.31589	0.63074	1.03165	0.99966
1.64	0.90733	1.64	0.74441	0.19181	0.34624	0.31783	0.63328	1.03797	0.99969
1.65	0.90512	1.65	0.7401	0.19298	0.34785	0.31977	0.63609	1.0443	0.99932
1.66	0.9029	1.66	0.73584	0.19415	0.34973	0.32171	0.63847	1.05063	0.99924
1.67	0.90068	1.67	0.7316	0.19532	0.35167	0.32364	0.6411	1.05696	0.99953
1.68	0.89845	1.68	0.72741	0.19649	0.35387	0.32558	0.64346	1.06329	0.99882
1.69	0.89621	1.69	0.72326	0.19766	0.35599	0.32752	0.64606	1.06962	0.99856
1.7	0.89396	1.7	0.71914	0.19883	0.35797	0.32946	0.64834	1.07595	0.99878
1.71	0.89171	1.71	0.71506	0.2	0.36047	0.3314	0.65065	1.08228	0.99828
1.72	0.88945	1.72	0.71102	0.20117	0.36238	0.33333	0.65329	1.08861	0.99798
1.73	0.88719	1.73	0.70702	0.20234	0.3645	0.33527	0.65577	1.09494	0.99807
1.74	0.88492	1.74	0.70306	0.20351	0.36683	0.33721	0.6584	1.10127	0.9974
1.75	0.88264	1.75	0.69914	0.20468	0.36874	0.33915	0.66045	1.10759	0.99692
1.76	0.88037	1.76	0.69525	0.20585	0.37062	0.34109	0.66306	1.11392	0.99707
1.77	0.87808	1.77	0.6914	0.20702	0.37288	0.34302	0.66547	1.12025	0.99668
1.78	0.8758	1.78	0.68759	0.20819	0.37505	0.34496	0.66782	1.12658	0.99573
1.79	0.87351	1.79	0.68381	0.20936	0.37702	0.3469	0.67024	1.13291	0.99559
1.8	0.87122	1.8	0.68008	0.21053	0.37932	0.34884	0.67269	1.13924	0.99524
1.81	0.86892	1.81	0.67638	0.2117	0.38114	0.35078	0.6749	1.14557	0.99449
1.82	0.86662	1.82	0.67271	0.21287	0.3836	0.35271	0.67707	1.1519	0.99426
1.83	0.86432	1.83	0.66908	0.21404	0.38553	0.35465	0.6795	1.15823	0.99398
1.84	0.86202	1.84	0.66549	0.2152	0.38768	0.35659	0.68156	1.16456	0.9939
1.85	0.85972	1.85	0.66193	0.21637	0.38993	0.35853	0.684	1.17089	0.99296
1.86	0.85741	1.86	0.65841	0.21754	0.39131	0.36047	0.68644	1.17722	0.99246
1.87	0.85511	1.87	0.65492	0.21871	0.39268	0.3624	0.68826	1.18354	0.99219
1.88	0.8528	1.88	0.65147	0.21988	0.39461	0.36434	0.69064	1.18987	0.99172
1.89	0.8505	1.89	0.64805	0.22105	0.39631	0.36628	0.69306	1.1962	0.99112
1.9	0.84819	1.9	0.64467	0.22222	0.39877	0.36822	0.69519	1.20253	0.99046
1.91	0.84588	1.91	0.64132	0.22339	0.40025	0.37016	0.69764	1.20886	0.98974
1.92	0.84357	1.92	0.638	0.22456	0.40277	0.37209	0.69974	1.21519	0.98925
1.93	0.84127	1.93	0.63471	0.22573	0.4053	0.37403	0.70168	1.22152	0.98822
1.94	0.83896	1.94	0.63146	0.2269	0.40669	0.37597	0.70403	1.22785	0.9878
1.95	0.83665	1.95	0.62824	0.22807	0.40933	0.37791	0.70644	1.23418	0.98658
1.96	0.83435	1.96	0.62505	0.22924	0.41104	0.37984	0.70845	1.24051	0.98661
1.97	0.83205	1.97	0.62189	0.23041	0.41268	0.38178	0.71071	1.24684	0.98516
1.98	0.82975	1.98	0.61876	0.23158	0.41482	0.38372	0.71282	1.25316	0.98511
1.99	0.82745	1.99	0.61566	0.23275	0.41678	0.38566	0.71468	1.25949	0.98397
2	0.82515	2	0.61259	0.23392	0.41896	0.3876	0.71692	1.26582	0.98361
				0.23509	0.42076	0.38953	0.71917	1.27215	0.98169
				0.23626	0.42245	0.39147	0.72128	1.27848	0.98179
				0.23743	0.42446	0.39341	0.7233	1.28481	0.98057
				0.2386	0.42667	0.39535	0.72553	1.29114	0.98007
				0.23977	0.42876	0.39729	0.72751	1.29747	0.97976
				0.24094	0.43087	0.39922	0.72925	1.3038	0.97845
				0.24211	0.43287	0.40116	0.73138	1.31013	0.9778
				0.24327	0.43438	0.4031	0.73334	1.31646	0.97665
				0.24444	0.4358	0.40504	0.73536	1.32278	0.97517
				0.24561	0.43764	0.40698	0.73741	1.32911	0.97429
				0.24678	0.44056	0.40891	0.73929	1.33544	0.97324
				0.24795	0.44196	0.41085	0.74132	1.34177	0.97276
				0.24912	0.44409	0.41279	0.74342	1.3481	0.97154
				0.25029	0.44639	0.41473	0.74548	1.35443	0.97102
				0.25146	0.4481	0.41667	0.74759	1.36076	0.96978
				0.25263	0.44948	0.4186	0.74952	1.36709	0.96912
				0.2538	0.45125	0.42054	0.75134	1.37342	0.96724
				0.25497	0.4532	0.42248	0.75333	1.37975	0.96664
				0.25614	0.45539	0.42442	0.75528	1.38608	0.96547
				0.25731	0.45763	0.42636	0.75734	1.39241	0.96415
				0.25848	0.45873	0.42829	0.75896	1.39873	0.96338
				0.25965	0.4605	0.43023	0.76079	1.40506	0.96182
				0.26082	0.46247	0.43217	0.76278	1.41139	0.96108
				0.26199	0.46428	0.43411	0.76476	1.41772	0.95925
				0.26316	0.46652	0.43605	0.76673	1.42405	0.95824
				0.26433	0.46854	0.43798	0.76866	1.43038	0.95727
				0.2655	0.47059	0.43992	0.77047	1.43671	0.95567
				0.26667	0.47204	0.44186	0.77203	1.44304	0.95447
				0.26784	0.47412	0.4438	0.77424	1.44937	0.95342
				0.26901	0.47602	0.44574	0.77607	1.4557	0.9523
				0.27018	0.47741	0.44767	0.77747	1.46203	0.95083
				0.27135	0.47899	0.44961	0.77933	1.46835	0.94912
				0.27251	0.48051	0.45155	0.78138	1.47468	0.94811
				0.27368	0.48255	0.45349	0.78286	1.48101	0.94647
				0.27485	0.48547	0.45543	0.78472	1.48734	0.94553
				0.27602	0.48751	0.45736	0.78647	1.49367	0.94388
				0.27719	0.48938	0.4593	0.78819	1.5	0.94224
				0.27836	0.49136	0.46124	0.78995	1.50633	0.94048
				0.27953	0.49302	0.46318	0.7916	1.51266	0.93938
				0.2807	0.49483	0.46512	0.79346	1.51899	0.93812
				0.28187	0.49644	0.46705	0.79499	1.52532	0.93668
				0.28304	0.49871	0.46899	0.79691	1.53165	0.93486
				0.28421	0.50062	0.47093	0.79851	1.53797	0.93361
				0.28538	0.50227	0.47287	0.80007	1.5443	0.93242
				0.28655	0.50404	0.47481	0.80211	1.55063	0.93044
				0.28772	0.50649	0.47674	0.80383	1.55696	0.92895
				0.28889	0.50828	0.47868	0.80517	1.56329	0.92779
				0.29006	0.51019	0.48062	0.80704	1.56962	0.92588
				0.29123	0.5121	0.48256	0.80864	1.57595	0.924
				0.2924	0.5138	0.4845	0.81015	1.58228	0.92222
				0.29357	0.51575	0.48643	0.81174	1.58861	0.92089
				0.29474	0.51718	0.48837	0.81344	1.59494	0.91876
				0.29591	0.51872	0.49031	0.81503	1.60127	0.91699
				0.29708	0.52	0.49225	0.81646	1.60759	0.91562
				0.29825	0.52132	0.49419	0.81833	1.61392	0.91367
				0.29942	0.52403	0.49612	0.81983	1.62025	0.91171
				0.30058	0.52554	0.49806	0.82135	1.62658	0.90964
				0.30175	0.52758	0.5	0.82298	1.63291	0.90825
				0.30292	0.52883	0.50194	0.82452	1.63924	0.90694
				0.30409	0.53043	0.50388	0.82611	1.64557	0.90472
				0.30526	0.53227	0.50581	0.82755	1.6519	0.9034
				0.30643	0.53453	0.50775	0.8295	1.65823	0.90158
				0.3076	0.53601	0.50969	0.83098	1.66456	0.89997
				0.30877	0.53741	0.51163	0.83223	1.67089	0.89836
				0.30994	0.53956	0.51357	0.83387	1.67722	0.89645
				0.31111	0.54141	0.5155	0.83513	1.68354	0.8951
				0.31228	0.54131	0.51744	0.83667	1.68987	0.89315
				0.31345	0.54289	0.51938	0.83802	1.6962	0.89112
				0.31462	0.54491	0.52132	0.83981	1.70253	0.88869
				0.31579	0.54664	0.52326	0.84124	1.70886	0.88679
				0.31696	0.54832	0.52519	0.84252	1.71519	0.88502
				0.31813	0.5512	0.52713	0.84392	1.72152	0.88259
				0.3193	0.55279	0.52907	0.84558	1.72785	0.8804
				0.32047	0.55474	0.53101	0.84713	1.73418	0.8787
				0.32164	0.55596	0.53295	0.8484	1.74051	0.8763
				0.32281	0.55808	0.53488	0.84994	1.74684	0.87468
				0.32398	0.55906	0.53682	0.85137	1.75316	0.8724
				0.32515	0.56098	0.53876	0.85248	1.75949	0.87
				0.32632	0.56304	0.5407	0.85412	1.76582	0.86813
				0.32749	0.56426	0.54264	0.8553	1.77215	0.86623
				0.32865	0.56618	0.54457	0.85688	1.77848	0.86402
				0.32982	0.56818	0.54651	0.85851	1.78481	0.86173
				0.33099	0.56987	0.54845	0.85996	1.79114	0.85951
				0.33216	0.5721	0.55039	0.86102	1.79747	0.8572
				0.33333	0.57344	0.55233	0.86251	1.8038	0.85511
				0.3345	0.57548	0.55426	0.86354	1.81013	0.8529
				0.33567	0.57712	0.5562	0.86508	1.81646	0.85048
				0.33684	0.57881	0.55814	0.86643	1.82278	0.84813
				0.33801	0.58049	0.56008	0.86768	1.82911	0.8465
				0.33918	0.58184	0.56202	0.86926	1.83544	0.84378
				0.34035	0.58409	0.56395	0.87042	1.84177	0.84189
				0.34152	0.58499	0.56589	0.87183	1.8481	0.83961
				0.34269	0.58708	0.56783	0.87285	1.85443	0.83702
				0.34386	0.58843	0.56977	0.87423	1.86076	0.83447
				0.34503	0.59017	0.57171	0.87556	1.86709	0.83216
				0.3462	0.59195	0.57364	0.87695	1.87342	0.83008
				0.34737	0.59377	0.57558	0.87811	1.87975	0.82749
				0.34854	0.59546	0.57752	0.87947	1.88608	0.82513
				0.34971	0.59684	0.57946	0.88067	1.89241	0.8223
				0.35088	0.59825	0.5814	0.8819	1.89873	0.82045
				0.35205	0.59945	0.58333	0.88286	1.90506	0.81833
				0.35322	0.60131	0.58527	0.88418	1.91139	0.81524
				0.35439	0.60291	0.58721	0.88559	1.91772	0.81297
				0.35556	0.60432	0.58915	0.88679	1.92405	0.81103
				0.35673	0.60563	0.59109	0.88771	1.93038	0.80818
				0.35789	0.60739	0.59302	0.88917	1.93671	0.8059
				0.35906	0.60874	0.59496	0.89024	1.94304	0.80309
				0.36023	0.60973	0.5969	0.89155	1.94937	0.80077
				0.3614	0.61165	0.59884	0.89254	1.9557	0.79852
				0.36257	0.61265	0.60078	0.89361	1.96203	0.79596
				0.36374	0.61433	0.60271	0.89501	1.96835	0.79366
				0.36491	0.61685	0.60465	0.89598	1.97468	0.79085
				0.36608	0.61897	0.60659	0.89718	1.98101	0.78815
				0.36725	0.62031	0.60853	0.89834	1.98734	0.78548
				0.36842	0.62257	0.61047	0.89945	1.99367	0.78297
				0.36959	0.62328	0.6124	0.9004	2	0.78079
				0.37076	0.62608	0.61434	0.90147
				0.37193	0.62721	0.61628	0.90252
				0.3731	0.62887	0.61822	0.90364
				0.37427	0.6309	0.62016	0.90456
				0.37544	0.6318	0.62209	0.90594
				0.37661	0.63351	0.62403	0.90682
				0.37778	0.63546	0.62597	0.90782
				0.37895	0.63776	0.62791	0.90897
				0.38012	0.63841	0.62984	0.91
				0.38129	0.64027	0.63178	0.911
				0.38246	0.64142	0.63372	0.91196
				0.38363	0.64305	0.63566	0.91306
				0.3848	0.64421	0.6376	0.91398
				0.38596	0.64635	0.63953	0.91522
				0.38713	0.64758	0.64147	0.91621
				0.3883	0.64928	0.64341	0.91707
				0.38947	0.6508	0.64535	0.91819
				0.39064	0.65204	0.64729	0.9192
				0.39181	0.65389	0.64922	0.9203
				0.39298	0.65464	0.65116	0.92138
				0.39415	0.65679	0.6531	0.92219
				0.39532	0.65814	0.65504	0.92321
				0.39649	0.65969	0.65698	0.92411
				0.39766	0.66071	0.65891	0.92526
				0.39883	0.66298	0.66085	0.92611
				0.4	0.66426	0.66279	0.92703
				0.40117	0.66628	0.66473	0.92803
				0.40234	0.66766	0.66667	0.9288
				0.40351	0.66967	0.6686	0.92968
				0.40468	0.6709	0.67054	0.93074
				0.40585	0.67209	0.67248	0.93173
				0.40702	0.67304	0.67442	0.93247
				0.40819	0.67562	0.67636	0.93324
				0.40936	0.677	0.67829	0.93429
				0.41053	0.67776	0.68023	0.93517
				0.4117	0.67927	0.68217	0.93621
				0.41287	0.6803	0.68411	0.93708
				0.41404	0.68231	0.68605	0.93755
				0.4152	0.68374	0.68798	0.93844
				0.41637	0.68474	0.68992	0.93937
				0.41754	0.68705	0.69186	0.94041
				0.41871	0.68905	0.6938	0.94125
				0.41988	0.68983	0.69574	0.94194
				0.42105	0.69068	0.69767	0.94291
				0.42222	0.69233	0.69961	0.94389
				0.42339	0.69352	0.70155	0.94446
				0.42456	0.69524	0.70349	0.94542
				0.42573	0.6962	0.70543	0.94598
				0.4269	0.69754	0.70736	0.94687
				0.42807	0.69904	0.7093	0.94768
				0.42924	0.70083	0.71124	0.94802
				0.43041	0.70191	0.71318	0.94914
				0.43158	0.70331	0.71512	0.94995
				0.43275	0.70433	0.71705	0.95036
				0.43392	0.70577	0.71899	0.95117
				0.43509	0.70695	0.72093	0.95198
				0.43626	0.70893	0.72287	0.95277
				0.43743	0.70924	0.72481	0.9535
				0.4386	0.71221	0.72674	0.9543
				0.43977	0.7133	0.72868	0.95509
				0.44094	0.71464	0.73062	0.95559
				0.44211	0.71664	0.73256	0.9565
				0.44327	0.71667	0.7345	0.95717
				0.44444	0.71833	0.73643	0.95777
				0.44561	0.72004	0.73837	0.95833
				0.44678	0.72191	0.74031	0.95889
				0.44795	0.72378	0.74225	0.95973
				0.44912	0.72356	0.74419	0.96029
				0.45029	0.72467	0.74612	0.96104
				0.45146	0.72675	0.74806	0.96175
				0.45263	0.72773	0.75	0.96246
				0.4538	0.72931	0.75194	0.96278
				0.45497	0.73126	0.75388	0.96367
				0.45614	0.73166	0.75581	0.96416
				0.45731	0.73392	0.75775	0.96493
				0.45848	0.73477	0.75969	0.96544
				0.45965	0.7353	0.76163	0.96604
				0.46082	0.73591	0.76357	0.9668
				0.46199	0.73718	0.7655	0.96708
				0.46316	0.73791	0.76744	0.96793
				0.46433	0.73926	0.76938	0.96866
				0.4655	0.7401	0.77132	0.969
				0.46667	0.74101	0.77326	0.96963
				0.46784	0.74233	0.77519	0.97012
				0.46901	0.74353	0.77713	0.9706
				0.47018	0.74429	0.77907	0.9711
				0.47135	0.7457	0.78101	0.97154
				0.47251	0.74711	0.78295	0.97202
				0.47368	0.74906	0.78488	0.97275
				0.47485	0.74966	0.78682	0.97344
				0.47602	0.75068	0.78876	0.97408
				0.47719	0.75217	0.7907	0.97457
				0.47836	0.75303	0.79264	0.9752
				0.47953	0.75473	0.79457	0.97512
				0.4807	0.75556	0.79651	0.97566
				0.48187	0.75743	0.79845	0.97638
				0.48304	0.75757	0.80039	0.97704
				0.48421	0.75827	0.80233	0.97772
				0.48538	0.75891	0.80426	0.97784
				0.48655	0.76105	0.8062	0.97836
				0.48772	0.76168	0.80814	0.97907
				0.48889	0.76324	0.81008	0.97903
				0.49006	0.76385	0.81202	0.97961
				0.49123	0.76504	0.81395	0.98046
				0.4924	0.76564	0.81589	0.9804
				0.49357	0.76758	0.81783	0.98108
				0.49474	0.76979	0.81977	0.98155
				0.49591	0.77101	0.82171	0.98213
				0.49708	0.77104	0.82364	0.98251
				0.49825	0.77288	0.82558	0.98284
				0.49942	0.77375	0.82752	0.98304
				0.50058	0.77444	0.82946	0.98371
				0.50175	0.77565	0.8314	0.98413
				0.50292	0.77654	0.83333	0.98454
				0.50409	0.77804	0.83527	0.98489
				0.50526	0.77992	0.83721	0.98527
				0.50643	0.78	0.83915	0.9857
				0.5076	0.78154	0.84109	0.98613
				0.50877	0.78211	0.84302	0.98641
				0.50994	0.78389	0.84496	0.98695
				0.51111	0.78467	0.8469	0.98715
				0.51228	0.78619	0.84884	0.98768
				0.51345	0.78806	0.85078	0.98803
				0.51462	0.7886	0.85271	0.98828
				0.51579	0.79064	0.85465	0.98862
				0.51696	0.7909	0.85659	0.98886
				0.51813	0.79167	0.85853	0.98927
				0.5193	0.79288	0.86047	0.98961
				0.52047	0.79383	0.8624	0.98999
				0.52164	0.79498	0.86434	0.99006
				0.52281	0.79599	0.86628	0.99048
				0.52398	0.79704	0.86822	0.99058
				0.52515	0.79828	0.87016	0.99114
				0.52632	0.79993	0.87209	0.99142
				0.52749	0.801	0.87403	0.99166
				0.52865	0.80146	0.87597	0.99192
				0.52982	0.80345	0.87791	0.99212
				0.53099	0.8043	0.87984	0.99233
				0.53216	0.80544	0.88178	0.99265
				0.53333	0.80657	0.88372	0.99303
				0.5345	0.8067	0.88566	0.99326
				0.53567	0.80855	0.8876	0.99333
				0.53684	0.80975	0.88953	0.99382
				0.53801	0.81095	0.89147	0.99377
				0.53918	0.81224	0.89341	0.9943
				0.54035	0.81309	0.89535	0.9945
				0.54152	0.81423	0.89729	0.99465
				0.54269	0.81601	0.89922	0.99505
				0.54386	0.81654	0.90116	0.99519
				0.54503	0.81673	0.9031	0.99539
				0.5462	0.8176	0.90504	0.99583
				0.54737	0.8185	0.90698	0.99584
				0.54854	0.81934	0.90891	0.99602
				0.54971	0.82045	0.91085	0.99623
				0.55088	0.82284	0.91279	0.99638
				0.55205	0.82317	0.91473	0.99668
				0.55322	0.82374	0.91667	0.99677
				0.55439	0.82482	0.9186	0.99697
				0.55556	0.82575	0.92054	0.99705
				0.55673	0.8271	0.92248	0.99726
				0.55789	0.82767	0.92442	0.99742
				0.55906	0.82841	0.92636	0.99757
				0.56023	0.82951	0.92829	0.99791
				0.5614	0.83	0.93023	0.9979
				0.56257	0.83128	0.93217	0.99795
				0.56374	0.83294	0.93411	0.99805
				0.56491	0.83349	0.93605	0.99781
				0.56608	0.83468	0.93798	0.99841
				0.56725	0.83587	0.93992	0.99833
				0.56842	0.8366	0.94186	0.99834
				0.56959	0.83797	0.9438	0.99869
				0.57076	0.83892	0.94574	0.99877
				0.57193	0.84021	0.94767	0.99894
				0.5731	0.84034	0.94961	0.99883
				0.57427	0.84138	0.95155	0.99918
				0.57544	0.84259	0.95349	0.99912
				0.57661	0.84293	0.95543	0.99959
				0.57778	0.84433	0.95736	0.99937
				0.57895	0.84552	0.9593	0.99958
				0.58012	0.84577	0.96124	0.99948
				0.58129	0.84715	0.96318	0.99985
				0.58246	0.84829	0.96512	0.99974
				0.58363	0.84853	0.96705	0.99988
				0.5848	0.85022	0.96899	0.99967
				0.58596	0.85096	0.97093	0.99971
				0.58713	0.85171	0.97287	0.99968
				0.5883	0.85224	0.97481	0.99976
				0.58947	0.85243	0.97674	0.99978
				0.59064	0.85394	0.97868	0.9998
				0.59181	0.85505	0.98062	0.99973
				0.59298	0.85626	0.98256	0.99994
				0.59415	0.85692	0.9845	0.99992
				0.59532	0.85865	0.98643	0.99992
				0.59649	0.8586	0.98837	0.99977
				0.59766	0.85986	0.99031	0.99993
				0.59883	0.86116	0.99225	0.99973
				0.6	0.86167	0.99419	0.99989
				0.60117	0.86303	0.99612	0.99988
				0.60234	0.86367	0.99806	0.99982
				0.60351	0.86355	1	1
				0.60468	0.8656	1.00194	0.99972
				0.60585	0.86623	1.00388	0.99988
				0.60702	0.86729	1.00581	0.99994
				0.60819	0.86761	1.00775	0.99944
				0.60936	0.86899	1.00969	0.99957
				0.61053	0.86984	1.01163	0.99966
				0.6117	0.86982	1.01357	0.99931
				0.61287	0.87107	1.0155	0.99943
				0.61404	0.87177	1.01744	0.99926
				0.6152	0.87199	1.01938	0.99911
				0.61637	0.8733	1.02132	0.99907
				0.61754	0.87464	1.02326	0.99924
				0.61871	0.87536	1.02519	0.99933
				0.61988	0.87476	1.02713	0.99905
				0.62105	0.87686	1.02907	0.99893
				0.62222	0.87801	1.03101	0.99902
				0.62339	0.87837	1.03295	0.99908
				0.62456	0.8796	1.03488	0.99876
				0.62573	0.88067	1.03682	0.99867
				0.6269	0.88172	1.03876	0.99851
				0.62807	0.88175	1.0407	0.99851
				0.62924	0.8826	1.04264	0.99852
				0.63041	0.88276	1.04457	0.99837
				0.63158	0.884	1.04651	0.99822
				0.63275	0.88454	1.04845	0.99819
				0.63392	0.88678	1.05039	0.99786
				0.63509	0.8867	1.05233	0.99783
				0.63626	0.88776	1.05426	0.99754
				0.63743	0.88886	1.0562	0.99746
				0.6386	0.88954	1.05814	0.99744
				0.63977	0.89019	1.06008	0.9971
				0.64094	0.89037	1.06202	0.99729
				0.64211	0.89164	1.06395	0.99695
				0.64327	0.89223	1.06589	0.99676
				0.64444	0.89276	1.06783	0.99672
				0.64561	0.89468	1.06977	0.99642
				0.64678	0.89443	1.07171	0.99612
				0.64795	0.89487	1.07364	0.99607
				0.64912	0.89565	1.07558	0.99592
				0.65029	0.89782	1.07752	0.99577
				0.65146	0.89876	1.07946	0.99534
				0.65263	0.89803	1.0814	0.99533
				0.6538	0.89925	1.08333	0.99507
				0.65497	0.90025	1.08527	0.99504
				0.65614	0.90055	1.08721	0.99479
				0.65731	0.90162	1.08915	0.99439
				0.65848	0.90169	1.09109	0.99418
				0.65965	0.903	1.09302	0.99406
				0.66082	0.90366	1.09496	0.99409
				0.66199	0.90389	1.0969	0.99372
				0.66316	0.90436	1.09884	0.99357
				0.66433	0.9056	1.10078	0.99338
				0.6655	0.90663	1.10271	0.99311
				0.66667	0.90673	1.10465	0.99294
				0.66784	0.90723	1.10659	0.99231
				0.66901	0.90892	1.10853	0.99244
				0.67018	0.90899	1.11047	0.9923
				0.67135	0.91019	1.1124	0.99181
				0.67251	0.91085	1.11434	0.99147
				0.67368	0.91178	1.11628	0.99117
				0.67485	0.9126	1.11822	0.99123
				0.67602	0.91283	1.12016	0.99091
				0.67719	0.91351	1.12209	0.99052
				0.67836	0.91408	1.12403	0.9901
				0.67953	0.91426	1.12597	0.99004
				0.6807	0.91494	1.12791	0.98966
				0.68187	0.91674	1.12984	0.98928
				0.68304	0.91694	1.13178	0.98894
				0.68421	0.91749	1.13372	0.98872
				0.68538	0.91807	1.13566	0.98832
				0.68655	0.91918	1.1376	0.98822
				0.68772	0.91987	1.13953	0.98763
				0.68889	0.92104	1.14147	0.98741
				0.69006	0.92078	1.14341	0.98715
				0.69123	0.92266	1.14535	0.98683
				0.6924	0.92166	1.14729	0.98656
				0.69357	0.92257	1.14922	0.98613
				0.69474	0.92273	1.15116	0.98595
				0.69591	0.92357	1.1531	0.98545
				0.69708	0.9241	1.15504	0.98515
				0.69825	0.92505	1.15698	0.98476
				0.69942	0.92521	1.15891	0.98447
				0.70058	0.92589	1.16085	0.98435
				0.70175	0.92628	1.16279	0.9839
				0.70292	0.92621	1.16473	0.98362
				0.70409	0.92726	1.16667	0.98332
				0.70526	0.92845	1.1686	0.983
				0.70643	0.9287	1.17054	0.98265
				0.7076	0.92893	1.17248	0.98209
				0.70877	0.92957	1.17442	0.98218
				0.70994	0.92992	1.17636	0.98159
				0.71111	0.93086	1.17829	0.98088
				0.71228	0.93157	1.18023	0.9806
				0.71345	0.93189	1.18217	0.9801
				0.71462	0.93265	1.18411	0.98007
				0.71579	0.93322	1.18605	0.97952
				0.71696	0.93359	1.18798	0.97899
				0.71813	0.93408	1.18992	0.97843
				0.7193	0.93503	1.19186	0.97846
				0.72047	0.9356	1.1938	0.97787
				0.72164	0.93641	1.19574	0.97751
				0.72281	0.93671	1.19767	0.97712
				0.72398	0.93664	1.19961	0.97659
				0.72515	0.93759	1.20155	0.97597
				0.72632	0.93707	1.20349	0.97576
				0.72749	0.93845	1.20543	0.97532
				0.72865	0.93892	1.20736	0.97502
				0.72982	0.93973	1.2093	0.97427
				0.73099	0.93978	1.21124	0.9737
				0.73216	0.93989	1.21318	0.97337
				0.73333	0.94113	1.21512	0.97303
				0.7345	0.9406	1.21705	0.97235
				0.73567	0.94083	1.21899	0.97238
				0.73684	0.94227	1.22093	0.97188
				0.73801	0.94211	1.22287	0.97162
				0.73918	0.94386	1.22481	0.97104
				0.74035	0.94453	1.22674	0.97069
				0.74152	0.94458	1.22868	0.97033
				0.74269	0.94574	1.23062	0.96958
				0.74386	0.94528	1.23256	0.96911
				0.74503	0.94634	1.2345	0.96876
				0.7462	0.94698	1.23643	0.96839
				0.74737	0.94741	1.23837	0.96783
				0.74854	0.9487	1.24031	0.96722
				0.74971	0.94832	1.24225	0.96685
				0.75088	0.94902	1.24419	0.9663
				0.75205	0.94948	1.24612	0.96586
				0.75322	0.94951	1.24806	0.96529
				0.75439	0.95027	1.25	0.96483
				0.75556	0.95018	1.25194	0.96435
				0.75673	0.95168	1.25388	0.96394
				0.75789	0.95194	1.25581	0.96327
				0.75906	0.9532	1.25775	0.96278
				0.76023	0.95254	1.25969	0.9622
				0.7614	0.95361	1.26163	0.96162
				0.76257	0.9546	1.26357	0.96102
				0.76374	0.95568	1.2655	0.9605
				0.76491	0.95556	1.26744	0.96012
				0.76608	0.9556	1.26938	0.95958
				0.76725	0.95656	1.27132	0.95905
				0.76842	0.95724	1.27326	0.95855
				0.76959	0.95734	1.27519	0.95782
				0.77076	0.95714	1.27713	0.95732
				0.77193	0.95806	1.27907	0.95692
				0.7731	0.95857	1.28101	0.95663
				0.77427	0.95922	1.28295	0.95591
				0.77544	0.96003	1.28488	0.95533
				0.77661	0.96034	1.28682	0.95494
				0.77778	0.96175	1.28876	0.95437
				0.77895	0.96146	1.2907	0.95404
				0.78012	0.96161	1.29264	0.95333
				0.78129	0.96288	1.29457	0.95273
				0.78246	0.96284	1.29651	0.9523
				0.78363	0.96397	1.29845	0.9518
				0.7848	0.96388	1.30039	0.95094
				0.78596	0.96397	1.30233	0.95048
				0.78713	0.96418	1.30426	0.94991
				0.7883	0.96546	1.3062	0.9495
				0.78947	0.96623	1.30814	0.94896
				0.79064	0.96604	1.31008	0.94827
				0.79181	0.96614	1.31202	0.94759
				0.79298	0.96657	1.31395	0.94702
				0.79415	0.96705	1.31589	0.94625
				0.79532	0.96764	1.31783	0.94612
				0.79649	0.96797	1.31977	0.94525
				0.79766	0.96804	1.32171	0.94465
				0.79883	0.97022	1.32364	0.94408
				0.8	0.9694	1.32558	0.94362
				0.80117	0.96905	1.32752	0.94282
				0.80234	0.96958	1.32946	0.94222
				0.80351	0.97083	1.3314	0.94156
				0.80468	0.97035	1.33333	0.94087
				0.80585	0.9713	1.33527	0.94009
				0.80702	0.97173	1.33721	0.93947
				0.80819	0.97099	1.33915	0.93881
				0.80936	0.97155	1.34109	0.93853
				0.81053	0.97123	1.34302	0.93785
				0.8117	0.9714	1.34496	0.93743
				0.81287	0.97194	1.3469	0.93649
				0.81404	0.97251	1.34884	0.93585
				0.8152	0.97302	1.35078	0.93538
				0.81637	0.97388	1.35271	0.93479
				0.81754	0.97371	1.35465	0.93392
				0.81871	0.97425	1.35659	0.93328
				0.81988	0.9748	1.35853	0.93306
				0.82105	0.97426	1.36047	0.93232
				0.82222	0.97566	1.3624	0.93156
				0.82339	0.97596	1.36434	0.93091
				0.82456	0.97579	1.36628	0.93021
				0.82573	0.97677	1.36822	0.92934
				0.8269	0.97754	1.37016	0.9288
				0.82807	0.97727	1.37209	0.92798
				0.82924	0.97722	1.37403	0.92778
				0.83041	0.97765	1.37597	0.92705
				0.83158	0.97756	1.37791	0.92621
				0.83275	0.97878	1.37984	0.92558
				0.83392	0.9786	1.38178	0.9249
				0.83509	0.97893	1.38372	0.92428
				0.83626	0.97941	1.38566	0.92379
				0.83743	0.97947	1.3876	0.92296
				0.8386	0.98001	1.38953	0.92238
				0.83977	0.98027	1.39147	0.92148
				0.84094	0.97983	1.39341	0.92107
				0.84211	0.98068	1.39535	0.92016
				0.84327	0.98136	1.39729	0.91956
				0.84444	0.98125	1.39922	0.91879
				0.84561	0.98096	1.40116	0.91825
				0.84678	0.98148	1.4031	0.91748
				0.84795	0.98135	1.40504	0.91672
				0.84912	0.98233	1.40698	0.91603
				0.85029	0.98261	1.40891	0.91507
				0.85146	0.98266	1.41085	0.9146
				0.85263	0.98278	1.41279	0.91374
				0.8538	0.98315	1.41473	0.9131
				0.85497	0.98411	1.41667	0.91229
				0.85614	0.98398	1.4186	0.91178
				0.85731	0.98504	1.42054	0.91106
				0.85848	0.98431	1.42248	0.91035
				0.85965	0.98532	1.42442	0.90943
				0.86082	0.9859	1.42636	0.90888
				0.86199	0.98658	1.42829	0.90823
				0.86316	0.9856	1.43023	0.90751
				0.86433	0.9865	1.43217	0.90677
				0.8655	0.98656	1.43411	0.90612
				0.86667	0.9865	1.43605	0.90549
				0.86784	0.98697	1.43798	0.9048
				0.86901	0.98752	1.43992	0.90385
				0.87018	0.98876	1.44186	0.90329
				0.87135	0.98861	1.4438	0.90224
				0.87251	0.98836	1.44574	0.90174
				0.87368	0.98929	1.44767	0.90078
				0.87485	0.98962	1.44961	0.90014
				0.87602	0.98942	1.45155	0.89943
				0.87719	0.98875	1.45349	0.89889
				0.87836	0.98885	1.45543	0.89811
				0.87953	0.98933	1.45736	0.89754
				0.8807	0.99008	1.4593	0.89653
				0.88187	0.99034	1.46124	0.89587
				0.88304	0.99065	1.46318	0.89514
				0.88421	0.98979	1.46512	0.89454
				0.88538	0.99063	1.46705	0.89357
				0.88655	0.99033	1.46899	0.8929
				0.88772	0.99022	1.47093	0.89251
				0.88889	0.991	1.47287	0.89151
				0.89006	0.99121	1.47481	0.89072
				0.89123	0.99057	1.47674	0.88996
				0.8924	0.99022	1.47868	0.88907
				0.89357	0.99128	1.48062	0.88814
				0.89474	0.99019	1.48256	0.88751
				0.89591	0.99259	1.4845	0.88667
				0.89708	0.99235	1.48643	0.88569
				0.89825	0.99343	1.48837	0.88499
				0.89942	0.99232	1.49031	0.88419
				0.90058	0.9927	1.49225	0.88369
				0.90175	0.99287	1.49419	0.88281
				0.90292	0.99301	1.49612	0.88167
				0.90409	0.99191	1.49806	0.88126
				0.90526	0.99403	1.5	0.88039
				0.90643	0.99363	1.50194	0.87977
				0.9076	0.99428	1.50388	0.87859
				0.90877	0.99432	1.50581	0.87801
				0.90994	0.99422	1.50775	0.87717
				0.91111	0.99428	1.50969	0.87653
				0.91228	0.99548	1.51163	0.87554
				0.91345	0.99522	1.51357	0.87473
				0.91462	0.99493	1.5155	0.87389
				0.91579	0.99543	1.51744	0.87318
				0.91696	0.99517	1.51938	0.87218
				0.91813	0.99489	1.52132	0.87136
				0.9193	0.99546	1.52326	0.87056
				0.92047	0.99512	1.52519	0.86994
				0.92164	0.99431	1.52713	0.86889
				0.92281	0.99572	1.52907	0.86814
				0.92398	0.99532	1.53101	0.86715
				0.92515	0.99531	1.53295	0.8665
				0.92632	0.99496	1.53488	0.86568
				0.92749	0.99515	1.53682	0.86484
				0.92865	0.99522	1.53876	0.86385
				0.92982	0.99572	1.5407	0.86304
				0.93099	0.99564	1.54264	0.86244
				0.93216	0.99582	1.54457	0.86169
				0.93333	0.99592	1.54651	0.86066
				0.9345	0.99622	1.54845	0.85983
				0.93567	0.99584	1.55039	0.85885
				0.93684	0.9959	1.55233	0.85793
				0.93801	0.99667	1.55426	0.85694
				0.93918	0.99633	1.5562	0.85619
				0.94035	0.99689	1.55814	0.85533
				0.94152	0.99714	1.56008	0.85444
				0.94269	0.99677	1.56202	0.85366
				0.94386	0.99657	1.56395	0.85292
				0.94503	0.99664	1.56589	0.85205
				0.9462	0.99723	1.56783	0.85126
				0.94737	0.99665	1.56977	0.85041
				0.94854	0.99661	1.57171	0.84908
				0.94971	0.99769	1.57364	0.84862
				0.95088	0.99761	1.57558	0.84776
				0.95205	0.9973	1.57752	0.84692
				0.95322	0.99747	1.57946	0.84578
				0.95439	0.99803	1.5814	0.84504
				0.95556	0.99779	1.58333	0.84436
				0.95673	0.9984	1.58527	0.84337
				0.95789	0.99824	1.58721	0.84238
				0.95906	0.99854	1.58915	0.84164
				0.96023	0.9982	1.59109	0.84056
				0.9614	0.99876	1.59302	0.83991
				0.96257	0.99824	1.59496	0.83862
				0.96374	0.99854	1.5969	0.83819
				0.96491	0.998	1.59884	0.83711
				0.96608	0.99875	1.60078	0.83601
				0.96725	0.99853	1.60271	0.83531
				0.96842	0.99867	1.60465	0.83451
				0.96959	0.99806	1.60659	0.83378
				0.97076	0.99795	1.60853	0.83279
				0.97193	0.99874	1.61047	0.83193
				0.9731	0.99909	1.6124	0.83093
				0.97427	0.99882	1.61434	0.83014
				0.97544	0.99909	1.61628	0.82906
				0.97661	0.99992	1.61822	0.82807
				0.97778	0.99962	1.62015	0.82705
				0.97895	0.99869	1.62209	0.82655
				0.98012	0.99898	1.62403	0.82537
				0.98129	0.99814	1.62597	0.82465
				0.98246	0.99853	1.62791	0.8236
				0.98363	0.99779	1.62984	0.82308
				0.9848	0.99835	1.63178	0.82212
				0.98596	0.99853	1.63372	0.82102
				0.98713	0.99852	1.63566	0.81996
				0.9883	0.99747	1.6376	0.81898
				0.98947	0.99842	1.63953	0.81835
				0.99064	0.9982	1.64147	0.81738
				0.99181	0.99889	1.64341	0.81656
				0.99298	0.99808	1.64535	0.8156
				0.99415	0.99841	1.64729	0.81422
				0.99532	0.99807	1.64922	0.81363
				0.99649	0.99892	1.65116	0.81291
				0.99766	0.99964	1.6531	0.81186
				0.99883	0.99932	1.65504	0.81096
				1	1	1.65698	0.81016
				1.00117	0.99946	1.65891	0.80911
				1.00234	0.99797	1.66085	0.80835
				1.00351	0.99776	1.66279	0.80723
				1.00468	0.99711	1.66473	0.80641
				1.00585	0.99708	1.66667	0.80534
				1.00702	0.99741	1.6686	0.80461
				1.00819	0.99782	1.67054	0.80354
				1.00936	0.99738	1.67248	0.80253
				1.01053	0.997	1.67442	0.80188
				1.0117	0.99626	1.67636	0.80082
				1.01287	0.99747	1.67829	0.79977
				1.01404	0.99702	1.68023	0.79891
				1.0152	0.99713	1.68217	0.79807
				1.01637	0.99732	1.68411	0.7969
				1.01754	0.9966	1.68605	0.79585
				1.01871	0.9967	1.68798	0.7954
				1.01988	0.99637	1.68992	0.79425
				1.02105	0.99696	1.69186	0.79321
				1.02222	0.9962	1.6938	0.79234
				1.02339	0.99671	1.69574	0.7916
				1.02456	0.9963	1.69767	0.79057
				1.02573	0.99668	1.69961	0.78947
				1.0269	0.99677	1.70155	0.78864
				1.02807	0.99673	1.70349	0.78755
				1.02924	0.99655	1.70543	0.7868
				1.03041	0.99566	1.70736	0.78565
				1.03158	0.9964	1.7093	0.78493
				1.03275	0.99651	1.71124	0.784
				1.03392	0.99622	1.71318	0.78277
				1.03509	0.99571	1.71512	0.78212
				1.03626	0.99651	1.71705	0.78099
				1.03743	0.99679	1.71899	0.78009
				1.0386	0.99711	1.72093	0.77913
				1.03977	0.99609	1.72287	0.77814
				1.04094	0.9959	1.72481	0.77703
				1.04211	0.99533	1.72674	0.77615
				1.04327	0.99627	1.72868	0.77539
				1.04444	0.9957	1.73062	0.77459
				1.04561	0.99549	1.73256	0.77353
				1.04678	0.99503	1.7345	0.77254
				1.04795	0.99571	1.73643	0.77158
				1.04912	0.99614	1.73837	0.77061
				1.05029	0.99663	1.74031	0.76982
				1.05146	0.99682	1.74225	0.76879
				1.05263	0.99668	1.74419	0.76794
				1.0538	0.99706	1.74612	0.76685
				1.05497	0.99642	1.74806	0.76602
				1.05614	0.99685	1.75	0.76491
				1.05731	0.99675	1.75194	0.76412
				1.05848	0.99583	1.75388	0.76293
				1.05965	0.99666	1.75581	0.76205
				1.06082	0.9963	1.75775	0.76089
				1.06199	0.99619	1.75969	0.75994
				1.06316	0.99577	1.76163	0.75904
				1.06433	0.99594	1.76357	0.75801
				1.0655	0.99611	1.7655	0.75701
				1.06667	0.99645	1.76744	0.75607
				1.06784	0.99587	1.76938	0.75509
				1.06901	0.99512	1.77132	0.7542
				1.07018	0.99501	1.77326	0.75324
				1.07135	0.99494	1.77519	0.75223
				1.07251	0.99427	1.77713	0.75116
				1.07368	0.99392	1.77907	0.75044
				1.07485	0.99434	1.78101	0.74933
				1.07602	0.99408	1.78295	0.74832
				1.07719	0.99351	1.78488	0.74738
				1.07836	0.99324	1.78682	0.7463
				1.07953	0.99279	1.78876	0.74535
				1.0807	0.9929	1.7907	0.74426
				1.08187	0.99267	1.79264	0.74333
				1.08304	0.992	1.79457	0.74245
				1.08421	0.99241	1.79651	0.74137
				1.08538	0.99213	1.79845	0.74047
				1.08655	0.99176	1.80039	0.7395
				1.08772	0.99233	1.80233	0.73858
				1.08889	0.99188	1.80426	0.73752
				1.09006	0.99158	1.8062	0.73642
				1.09123	0.99162	1.80814	0.7358
				1.0924	0.99179	1.81008	0.73466
				1.09357	0.99127	1.81202	0.73339
				1.09474	0.99175	1.81395	0.73271
				1.09591	0.99229	1.81589	0.73182
				1.09708	0.99242	1.81783	0.7307
				1.09825	0.99144	1.81977	0.72992
				1.09942	0.99057	1.82171	0.72877
				1.10058	0.99103	1.82364	0.72785
				1.10175	0.99086	1.82558	0.72702
				1.10292	0.9901	1.82752	0.72597
				1.10409	0.98959	1.82946	0.72506
				1.10526	0.99042	1.8314	0.72422
				1.10643	0.99096	1.83333	0.72332
				1.1076	0.99004	1.83527	0.72207
				1.10877	0.99104	1.83721	0.72112
				1.10994	0.98955	1.83915	0.72022
				1.11111	0.98976	1.84109	0.71923
				1.11228	0.98964	1.84302	0.71814
				1.11345	0.98979	1.84496	0.71726
				1.11462	0.9893	1.8469	0.71628
				1.11579	0.98919	1.84884	0.71503
				1.11696	0.98862	1.85078	0.71419
				1.11813	0.98845	1.85271	0.71313
				1.1193	0.98828	1.85465	0.71231
				1.12047	0.98708	1.85659	0.71122
				1.12164	0.98695	1.85853	0.7102
				1.12281	0.98716	1.86047	0.70934
				1.12398	0.98636	1.8624	0.70807
				1.12515	0.98631	1.86434	0.70742
				1.12632	0.9852	1.86628	0.70635
				1.12749	0.98623	1.86822	0.70539
				1.12865	0.9854	1.87015	0.70426
				1.12982	0.98686	1.87209	0.70338
				1.13099	0.9861	1.87403	0.70229
				1.13216	0.98549	1.87597	0.70136
				1.13333	0.98476	1.87791	0.70035
				1.1345	0.98486	1.87984	0.69941
				1.13567	0.98484	1.88178	0.69826
				1.13684	0.98373	1.88372	0.69728
				1.13801	0.98359	1.88566	0.6963
				1.13918	0.9834	1.8876	0.69528
				1.14035	0.98313	1.88953	0.69438
				1.14152	0.98308	1.89147	0.69344
				1.14269	0.98357	1.89341	0.69237
				1.14386	0.98251	1.89535	0.69121
				1.14503	0.98249	1.89729	0.69037
				1.1462	0.98227	1.89922	0.68917
				1.14737	0.98116	1.90116	0.68801
				1.14854	0.98132	1.9031	0.68734
				1.14971	0.98137	1.90504	0.68628
				1.15088	0.98132	1.90698	0.68502
				1.15205	0.98083	1.90891	0.68423
				1.15322	0.98106	1.91085	0.68313
				1.15439	0.98067	1.91279	0.68212
				1.15556	0.98055	1.91473	0.68126
				1.15673	0.97968	1.91667	0.68017
				1.15789	0.97946	1.9186	0.67935
				1.15906	0.97864	1.92054	0.67826
				1.16023	0.97942	1.92248	0.67723
				1.1614	0.97852	1.92442	0.67611
				1.16257	0.97778	1.92636	0.67511
				1.16374	0.9793	1.92829	0.67429
				1.16491	0.97846	1.93023	0.67312
				1.16608	0.97742	1.93217	0.67218
				1.16725	0.9774	1.93411	0.6714
				1.16842	0.97701	1.93605	0.67035
				1.16959	0.97735	1.93798	0.66951
				1.17076	0.97648	1.93992	0.6683
				1.17193	0.97654	1.94186	0.66743
				1.1731	0.97722	1.9438	0.66635
				1.17427	0.97665	1.94574	0.66519
				1.17544	0.97733	1.94767	0.66431
				1.17661	0.97633	1.94961	0.66324
				1.17778	0.97713	1.95155	0.66209
				1.17895	0.97692	1.95349	0.66134
				1.18012	0.97594	1.95543	0.66013
				1.18129	0.97495	1.95736	0.65903
				1.18246	0.97406	1.9593	0.658
				1.18363	0.9741	1.96124	0.6571
				1.1848	0.97375	1.96318	0.65599
				1.18596	0.97329	1.96512	0.65518
				1.18713	0.97261	1.96705	0.65418
				1.1883	0.97402	1.96899	0.65303
				1.18947	0.97255	1.97093	0.65215
				1.19064	0.97254	1.97287	0.65117
				1.19181	0.97305	1.97481	0.6499
				1.19298	0.97173	1.97674	0.64883
				1.19415	0.9723	1.97868	0.6481
				1.19532	0.97185	1.98062	0.64694
				1.19649	0.97225	1.98256	0.646
				1.19766	0.97113	1.9845	0.64514
				1.19883	0.9705	1.98643	0.64412
				1.2	0.97007	1.98837	0.64324
				1.20117	0.97006	1.99031	0.6423
				1.20234	0.96961	1.99225	0.6414
				1.20351	0.96895	1.99419	0.6404
				1.20468	0.96906	1.99612	0.63931
				1.20585	0.96787	1.99806	0.63799
				1.20702	0.96837	2	0.63714
				1.20819	0.96687
				1.20936	0.96719
				1.21053	0.96688
				1.2117	0.96648
				1.21287	0.96618
				1.21404	0.96515
				1.2152	0.965
				1.21637	0.96445
				1.21754	0.96406
				1.21871	0.96428
				1.21988	0.96391
				1.22105	0.96298
				1.22222	0.96266
				1.22339	0.96286
				1.22456	0.9625
				1.22573	0.96095
				1.2269	0.96099
				1.22807	0.96092
				1.22924	0.96052
				1.23041	0.96088
				1.23158	0.96092
				1.23275	0.95951
				1.23392	0.95914
				1.23509	0.95911
				1.23626	0.95818
				1.23743	0.95793
				1.2386	0.95761
				1.23977	0.95715
				1.24094	0.95645
				1.24211	0.956
				1.24327	0.9563
				1.24444	0.95547
				1.24561	0.95605
				1.24678	0.95524
				1.24795	0.95499
				1.24912	0.95522
				1.25029	0.95461
				1.25146	0.95459
				1.25263	0.9534
				1.2538	0.95311
				1.25497	0.95336
				1.25614	0.95398
				1.25731	0.95304
				1.25848	0.95303
				1.25965	0.95294
				1.26082	0.95209
				1.26199	0.95199
				1.26316	0.95074
				1.26433	0.9498
				1.2655	0.94898
				1.26667	0.94862
				1.26784	0.94913
				1.26901	0.94905
				1.27018	0.94851
				1.27134	0.9483
				1.27251	0.94679
				1.27368	0.94645
				1.27485	0.94639
				1.27602	0.94602
				1.27719	0.9467
				1.27836	0.94615
				1.27953	0.94582
				1.2807	0.94454
				1.28187	0.94488
				1.28304	0.94341
				1.28421	0.94243
				1.28538	0.94211
				1.28655	0.94186
				1.28772	0.94133
				1.28889	0.94062
				1.29006	0.9393
				1.29123	0.93994
				1.2924	0.94062
				1.29357	0.93865
				1.29474	0.93928
				1.29591	0.93857
				1.29708	0.93804
				1.29825	0.9372
				1.29942	0.93745
				1.30058	0.93665
				1.30175	0.93615
				1.30292	0.9361
				1.30409	0.93492
				1.30526	0.93478
				1.30643	0.93474
				1.3076	0.93422
				1.30877	0.93333
				1.30994	0.93262
				1.31111	0.93247
				1.31228	0.93114
				1.31345	0.93036
				1.31462	0.92987
				1.31579	0.93028
				1.31696	0.93021
				1.31813	0.92962
				1.3193	0.92885
				1.32047	0.92837
				1.32164	0.9276
				1.32281	0.92729
				1.32398	0.92664
				1.32515	0.92621
				1.32632	0.92597
				1.32749	0.92453
				1.32865	0.92428
				1.32982	0.92354
				1.33099	0.92308
				1.33216	0.92224
				1.33333	0.92155
				1.3345	0.92155
				1.33567	0.92166
				1.33684	0.92127
				1.33801	0.92033
				1.33918	0.92042
				1.34035	0.92011
				1.34152	0.91907
				1.34269	0.91813
				1.34386	0.91749
				1.34503	0.91706
				1.3462	0.91654
				1.34737	0.91648
				1.34854	0.91591
				1.34971	0.91495
				1.35088	0.9153
				1.35205	0.91559
				1.35322	0.91506
				1.35439	0.91359
				1.35556	0.91243
				1.35673	0.91223
				1.35789	0.9113
				1.35906	0.91145
				1.36023	0.91154
				1.3614	0.90978
				1.36257	0.91038
				1.36374	0.90947
				1.36491	0.90914
				1.36608	0.90727
				1.36725	0.90687
				1.36842	0.90646
				1.36959	0.90722
				1.37076	0.9062
				1.37193	0.90544
				1.3731	0.90504
				1.37427	0.90478
				1.37544	0.90463
				1.37661	0.90344
				1.37778	0.90418
				1.37895	0.90299
				1.38012	0.90165
				1.38129	0.90103
				1.38246	0.90067
				1.38363	0.89989
				1.3848	0.89924
				1.38596	0.89815
				1.38713	0.89757
				1.3883	0.89788
				1.38947	0.89711
				1.39064	0.89604
				1.39181	0.89561
				1.39298	0.89577
				1.39415	0.89438
				1.39532	0.89483
				1.39649	0.8935
				1.39766	0.89338
				1.39883	0.89255
				1.4	0.89251
				1.40117	0.89205
				1.40234	0.89075
				1.40351	0.89006
				1.40468	0.88903
				1.40585	0.88837
				1.40702	0.88833
				1.40819	0.8874
				1.40936	0.88716
				1.41053	0.88697
				1.4117	0.88626
				1.41287	0.88612
				1.41404	0.88533
				1.4152	0.88449
				1.41637	0.88356
				1.41754	0.88342
				1.41871	0.88276
				1.41988	0.8817
				1.42105	0.88099
				1.42222	0.8805
				1.42339	0.87956
				1.42456	0.87875
				1.42573	0.87796
				1.4269	0.8775
				1.42807	0.87657
				1.42924	0.87622
				1.43041	0.87569
				1.43158	0.87462
				1.43275	0.87414
				1.43392	0.87449
				1.43509	0.8745
				1.43626	0.8736
				1.43743	0.87315
				1.4386	0.87247
				1.43977	0.87186
				1.44094	0.87131
				1.44211	0.87015
				1.44327	0.86969
				1.44444	0.86865
				1.44561	0.86926
				1.44678	0.86839
				1.44795	0.86804
				1.44912	0.86699
				1.45029	0.86582
				1.45146	0.86518
				1.45263	0.86472
				1.4538	0.8638
				1.45497	0.86408
				1.45614	0.86326
				1.45731	0.86232
				1.45848	0.86123
				1.45965	0.86067
				1.46082	0.85974
				1.46199	0.85901
				1.46316	0.85807
				1.46433	0.85789
				1.4655	0.85758
				1.46667	0.85707
				1.46784	0.85482
				1.46901	0.85533
				1.47018	0.85459
				1.47134	0.85383
				1.47251	0.85288
				1.47368	0.85182
				1.47485	0.85125
				1.47602	0.85068
				1.47719	0.85029
				1.47836	0.8496
				1.47953	0.8493
				1.4807	0.8487
				1.48187	0.84797
				1.48304	0.84743
				1.48421	0.84637
				1.48538	0.84608
				1.48655	0.84566
				1.48772	0.84465
				1.48889	0.84512
				1.49006	0.84392
				1.49123	0.84394
				1.4924	0.84251
				1.49357	0.84223
				1.49474	0.84142
				1.49591	0.83991
				1.49708	0.83931
				1.49825	0.83902
				1.49942	0.83843
				1.50058	0.83732
				1.50175	0.8364
				1.50292	0.83646
				1.50409	0.83618
				1.50526	0.83582
				1.50643	0.83451
				1.5076	0.83403
				1.50877	0.83279
				1.50994	0.83283
				1.51111	0.83225
				1.51228	0.83073
				1.51345	0.82943
				1.51462	0.82852
				1.51579	0.82859
				1.51696	0.82737
				1.51813	0.8261
				1.5193	0.82612
				1.52047	0.82554
				1.52164	0.82457
				1.52281	0.82437
				1.52398	0.82325
				1.52515	0.82302
				1.52632	0.82235
				1.52749	0.82208
				1.52865	0.82036
				1.52982	0.82026
				1.53099	0.8193
				1.53216	0.81901
				1.53333	0.81844
				1.5345	0.81695
				1.53567	0.81661
				1.53684	0.81592
				1.53801	0.81434
				1.53918	0.81325
				1.54035	0.81199
				1.54152	0.81259
				1.54269	0.81254
				1.54386	0.81095
				1.54503	0.81001
				1.5462	0.80991
				1.54737	0.80882
				1.54854	0.8074
				1.54971	0.80656
				1.55088	0.80728
				1.55205	0.80649
				1.55322	0.80527
				1.55439	0.80441
				1.55556	0.80457
				1.55673	0.80349
				1.55789	0.80249
				1.55906	0.80182
				1.56023	0.80195
				1.5614	0.80123
				1.56257	0.80028
				1.56374	0.79885
				1.56491	0.7989
				1.56608	0.79813
				1.56725	0.79712
				1.56842	0.79648
				1.56959	0.79582
				1.57076	0.79479
				1.57193	0.79423
				1.5731	0.79345
				1.57427	0.7921
				1.57544	0.792
				1.57661	0.79082
				1.57778	0.78966
				1.57895	0.78963
				1.58012	0.78883
				1.58129	0.78905
				1.58246	0.78721
				1.58363	0.78646
				1.5848	0.78616
				1.58596	0.78498
				1.58713	0.78433
				1.5883	0.78366
				1.58947	0.78243
				1.59064	0.78228
				1.59181	0.78102
				1.59298	0.78031
				1.59415	0.77938
				1.59532	0.77896
				1.59649	0.77748
				1.59766	0.77669
				1.59883	0.77618
				1.6	0.7756
				1.60117	0.77425
				1.60234	0.77395
				1.60351	0.77328
				1.60468	0.77275
				1.60585	0.77186
				1.60702	0.7707
				1.60819	0.77023
				1.60936	0.76885
				1.61053	0.76826
				1.6117	0.76869
				1.61287	0.76768
				1.61404	0.76663
				1.6152	0.76554
				1.61637	0.76419
				1.61754	0.76446
				1.61871	0.76413
				1.61988	0.76305
				1.62105	0.7624
				1.62222	0.76163
				1.62339	0.76082
				1.62456	0.76022
				1.62573	0.75912
				1.6269	0.75841
				1.62807	0.75814
				1.62924	0.75753
				1.63041	0.75695
				1.63158	0.75582
				1.63275	0.75519
				1.63392	0.75377
				1.63509	0.75333
				1.63626	0.75297
				1.63743	0.75213
				1.6386	0.75136
				1.63977	0.75065
				1.64094	0.74929
				1.64211	0.74923
				1.64327	0.74794
				1.64444	0.74736
				1.64561	0.7469
				1.64678	0.74624
				1.64795	0.74569
				1.64912	0.74481
				1.65029	0.74414
				1.65146	0.74334
				1.65263	0.74229
				1.6538	0.74117
				1.65497	0.7402
				1.65614	0.7395
				1.65731	0.73929
				1.65848	0.73848
				1.65965	0.73804
				1.66082	0.73656
				1.66199	0.73585
				1.66316	0.73541
				1.66433	0.73452
				1.6655	0.73328
				1.66667	0.73275
				1.66784	0.73223
				1.66901	0.73118
				1.67018	0.73069
				1.67134	0.72984
				1.67251	0.7292
				1.67368	0.7285
				1.67485	0.72755
				1.67602	0.72746
				1.67719	0.72678
				1.67836	0.72531
				1.67953	0.72456
				1.6807	0.72227
				1.68187	0.72228
				1.68304	0.72167
				1.68421	0.72057
				1.68538	0.71958
				1.68655	0.7193
				1.68772	0.71881
				1.68889	0.7175
				1.69006	0.71724
				1.69123	0.71611
				1.6924	0.71478
				1.69357	0.7139
				1.69474	0.71373
				1.69591	0.71271
				1.69708	0.71154
				1.69825	0.7112
				1.69942	0.71083
				1.70058	0.70994
				1.70175	0.70895
				1.70292	0.70761
				1.70409	0.70698
				1.70526	0.70641
				1.70643	0.70579
				1.7076	0.70548
				1.70877	0.70456
				1.70994	0.70369
				1.71111	0.70239
				1.71228	0.70205
				1.71345	0.70104
				1.71462	0.70051
				1.71579	0.69896
				1.71696	0.69869
				1.71813	0.69773
				1.7193	0.69676
				1.72047	0.69579
				1.72164	0.69493
				1.72281	0.69395
				1.72398	0.69313
				1.72515	0.69251
				1.72632	0.69231
				1.72749	0.6915
				1.72865	0.69016
				1.72982	0.68988
				1.73099	0.68914
				1.73216	0.68888
				1.73333	0.6871
				1.7345	0.68692
				1.73567	0.68628
				1.73684	0.68569
				1.73801	0.6844
				1.73918	0.68365
				1.74035	0.68229
				1.74152	0.68184
				1.74269	0.68053
				1.74386	0.68093
				1.74503	0.67945
				1.7462	0.6791
				1.74737	0.67781
				1.74854	0.6777
				1.74971	0.67664
				1.75088	0.67632
				1.75205	0.67541
				1.75322	0.67476
				1.75439	0.67325
				1.75556	0.67271
				1.75673	0.67272
				1.75789	0.67191
				1.75906	0.67185
				1.76023	0.67027
				1.7614	0.66928
				1.76257	0.66861
				1.76374	0.66684
				1.76491	0.66602
				1.76608	0.66504
				1.76725	0.66456
				1.76842	0.66411
				1.76959	0.66297
				1.77076	0.66273
				1.77193	0.66126
				1.7731	0.66059
				1.77427	0.65988
				1.77544	0.65867
				1.77661	0.65836
				1.77778	0.65745
				1.77895	0.65619
				1.78012	0.65577
				1.78129	0.65479
				1.78246	0.65404
				1.78363	0.65269
				1.7848	0.65164
				1.78596	0.65131
				1.78713	0.6506
				1.7883	0.64952
				1.78947	0.64855
				1.79064	0.64796
				1.79181	0.64767
				1.79298	0.64659
				1.79415	0.64545
				1.79532	0.64461
				1.79649	0.64399
				1.79766	0.64262
				1.79883	0.64218
				1.8	0.64221
				1.80117	0.64046
				1.80234	0.6398
				1.80351	0.63893
				1.80468	0.6374
				1.80585	0.63747
				1.80702	0.63617
				1.80819	0.63502
				1.80936	0.63487
				1.81053	0.63423
				1.8117	0.63322
				1.81287	0.6323
				1.81404	0.63129
				1.8152	0.6308
				1.81637	0.62952
				1.81754	0.62907
				1.81871	0.62761
				1.81988	0.62711
				1.82105	0.6265
				1.82222	0.62583
				1.82339	0.62504
				1.82456	0.62435
				1.82573	0.62356
				1.8269	0.62248
				1.82807	0.62194
				1.82924	0.6215
				1.83041	0.62039
				1.83158	0.61992
				1.83275	0.61913
				1.83392	0.61775
				1.83509	0.61646
				1.83626	0.61631
				1.83743	0.61558
				1.8386	0.61449
				1.83977	0.61432
				1.84094	0.61396
				1.84211	0.61301
				1.84327	0.61133
				1.84444	0.61065
				1.84561	0.60965
				1.84678	0.60913
				1.84795	0.60813
				1.84912	0.60784
				1.85029	0.60686
				1.85146	0.60619
				1.85263	0.60522
				1.8538	0.60424
				1.85497	0.60311
				1.85614	0.60247
				1.85731	0.6022
				1.85848	0.60139
				1.85965	0.60063
				1.86082	0.59966
				1.86199	0.59897
				1.86316	0.59792
				1.86433	0.59731
				1.8655	0.59639
				1.86667	0.59646
				1.86784	0.59555
				1.86901	0.59424
				1.87018	0.59395
				1.87134	0.59259
				1.87251	0.59231
				1.87368	0.59087
				1.87485	0.59033
				1.87602	0.58895
				1.87719	0.58806
				1.87836	0.58728
				1.87953	0.58684
				1.8807	0.58565
				1.88187	0.58534
				1.88304	0.58404
				1.88421	0.58356
				1.88538	0.58269
				1.88655	0.58149
				1.88772	0.58046
				1.88889	0.57962
				1.89006	0.57873
				1.89123	0.57819
				1.8924	0.57642
				1.89357	0.57588
				1.89474	0.57531
				1.89591	0.57458
				1.89708	0.57362
				1.89825	0.57234
				1.89942	0.57192
				1.90058	0.571
				1.90175	0.57007
				1.90292	0.56961
				1.90409	0.56786
				1.90526	0.56768
				1.90643	0.56736
				1.9076	0.56653
				1.90877	0.56586
				1.90994	0.56464
				1.91111	0.56443
				1.91228	0.56366
				1.91345	0.56261
				1.91462	0.56168
				1.91579	0.56067
				1.91696	0.55973
				1.91813	0.55953
				1.9193	0.55853
				1.92047	0.55698
				1.92164	0.5564
				1.92281	0.55591
				1.92398	0.55526
				1.92515	0.55408
				1.92632	0.55313
				1.92749	0.55287
				1.92865	0.55148
				1.92982	0.55072
				1.93099	0.54891
				1.93216	0.54878
				1.93333	0.54844
				1.9345	0.54696
				1.93567	0.54628
				1.93684	0.54582
				1.93801	0.54509
				1.93918	0.5437
				1.94035	0.54315
				1.94152	0.54266
				1.94269	0.54105
				1.94386	0.54048
				1.94503	0.53915
				1.9462	0.53862
				1.94737	0.53798
				1.94854	0.53698
				1.94971	0.53617
				1.95088	0.53594
				1.95205	0.53445
				1.95322	0.53353
				1.95439	0.53402
				1.95556	0.53348
				1.95673	0.532
				1.95789	0.53066
				1.95906	0.52994
				1.96023	0.52905
				1.9614	0.52887
				1.96257	0.52783
				1.96374	0.52685
				1.96491	0.52615
				1.96608	0.52521
				1.96725	0.52504
				1.96842	0.52382
				1.96959	0.52273
				1.97076	0.52196
				1.97193	0.52096
				1.9731	0.52001
				1.97427	0.51934
				1.97544	0.51846
				1.97661	0.51788
				1.97778	0.51698
				1.97895	0.51648
				1.98012	0.5163
				1.98129	0.51483
				1.98246	0.5145
				1.98363	0.51325
				1.9848	0.51262
				1.98596	0.51194
				1.98713	0.51104
				1.9883	0.51013
				1.98947	0.50924
				1.99064	0.50842
				1.99181	0.50731
				1.99298	0.50696
				1.99415	0.50629
				1.99532	0.50541
				1.99649	0.50456
				1.99766	0.50418
				1.99883	0.50272
				2	0.50248

## Sheet: Fig.5a
	HPJH-AlSi		HPA-AlSi		Al
1	98.58	1	94.16	1	81.24
2	96.24	2	95	2	89.5
3	97.24	3	98.52	3	95.67
4	97.08	4	96.16	4	96.58
5	98.59	5	97.07	5	99.32
6	98.41	6	98.42	6	96.85
7	98.58	7	96.58	7	94.42
8	99.41	8	98.17	8	96.01
9	97.67	9	100.67	9	92.17
10	98.15	10	98.17	10	92.33
11	97.73	11	98.24	11	96.19
12	101.67	12	99.08	12	98.56
13	98.24	13	99.91	13	94.16
14	97.67	14	101.25	14	96.93
15	99.81	15	99.67	15	91.92
16	100.18	16	99	16	100.01
17	100.34	17	103.41	17	96.36
18	97.39	18	96.67	18	96.34
19	100	19	101.16	19	92.75
20	99.77	20	100.75	20	94.59
21	99.41	21	98.83	21	97.09
22	97.58	22	97.59	22	99.33
23	100.75	23	101.17	23	99.66
24	98.76	24	103.33	24	99.81
25	99.08	25	101.25	25	100.17
26	98	26	99.25	26	96.15
27	103.49	27	99.16	27	94.66
28	100.01	28	97.09	28	91.13
29	96.25	29	97.5	29	99.73
30	97.58	30	97.83	30	79.92
31	99.17	31	101.92	31	103.21
32	101.66	32	99.09	32	99.38
33	101.18	33	98.92	33	95.88
34	98.33	34	97.02	34	24.57
35	98.08	35	98.41	35	110.16
36	100.93	36	98.59	36	99.24
37	100.93	37	99.92	37	116.28
38	98.66	38	98.57	38	94.98
39	97.65	39	98.59	39	94.4
40	101.58	40	85	40	90.84
41	101.5	41	103.75
42	96.85	42	98.75
43	98.51	43	97.67
44	96.67	44	98.59
45	99.17	45	99.01
46	99.92	46	99.34
47	99.24	47	83.42
48	101.6	48	99.74
49	97.27	49	99.09
50	101.51	50	99.25
51	101.09	51	99.83
52	99.25	52	99.91
53	97.02	53	77.73
54	98.08	54	108.08
55	97.42	55	101.83
56	100.83	56	95.17
57	100.08	57	99.08
58	95.09	58	99.5
59	98.51	59	98.18
60	98.51	60	98.66
61	99.17	61	102.24
62	99.41	62	100.58
63	97.5	63	105.5
64	102.84	64	98.5
65	99.25	65	72.59
66	101.01	66	113.93
67	101.58	67	98.32
68	100.6	68	97.96
69	99.43	69	96.51
70	100.09	70	101.26
71	99.67	71	96.58
72	98.41	72	98.34
73	101.59	73	79.15
74	100.33	74	80.91
75	100.24	75	71.52
76	99.76	76	71.57
77	97.92	77	100.88
78	99.41	78	75.91
79	97.76	79	98.33
80	98.91	80	99.16
81	100.68	81	98.73
82	98.42	82	99.24
83	98.07	83	97.98
84	99.78	84	99.23
85	97.41	85	99.5
86	99.35	86	98.25
87	99.76	87	100.93
88	99.35	88	96.81
89	96.66	89	98.18
90	100.17	90	65.41
91	98.42	91	98.91
92	100.84	92	98.58
93	101.5	93	99.69
94	99.49	94	99.32
95	98.91	95	100.76
96	99.84	96	98.52
97	99.34	97	98.73
98	98.67	98	96.68
99	105.93	99	100.64
100	100.33	100	100.09
101	98.44	101	89.74
102	99.26	102	99.91
103	98.5	103	99.25
104	101.69	104	97.99
105	100.25	105	98.08
106	101.25	106	98.42
107	99.51	107	98
108	100.74	108	98.59
109	100.92	109	100.33
110	100.83	110	102.09
111	99.89	111	97.08
112	99.76	112	98.5
113	99.58	113	99.08
114	99.84	114	98.92
115	99.25	115	99.08
116	99.42	116	98.07
117	100.51	117	98.25
118	100.82	118	81.48
119	99.84	119	96.67
120	99.32	120	96.42
121	100.91	121	98.99
122	99	122	116.23
123	100.35	123	98.18
124	99.66	124	96.32
125	100.6	125	100
126	100.84	126	94.33
127	99.58	127	98.59
128	100.93	128	75.42
129	99.17	129	97
130	100.65	130	84.01
131	100.51	131	71
132	99.75	132	98.5
133	99.65	133	98.84
134	99.77	134	98.9
135	100.67	135	97.84
136	100.41	136	100.49
137	98.51	137	78.5
138	99.58	138	95.09
139	99.17	139	94.42
140	99.34	140	97.27
141	100.17	141	96.86
142	99.35	142	96.76
143	99.81	143	80.01
144	99.68	144	97.41
145	99.76	145	70.75
146	99.82	146	98.42
147	100	147	98.36
148	100.51	148	98.85
149	98.99	149	97.64
150	100.75	150	96.95
151	101.26	151	98.23
152	98.75	152	100.33
153	99.75	153	99.78
154	100.85	154	98.9
155	100.41	155	99.32
156	99.68	156	93.96
157	99.18	157	100.5
158	100.07	158	97.34
159	99.5	159	98.72
160	99.49	160	99.71
161	101.41	161	98.87
162	100.51	162	100.24
163	100.16	163	97.36
164	99.66	164	99.69
165	100.56	165	98.46
166	99.18	166	99.82
167	100.58	167	99.75
168	99.65	168	98.58
169	101.26	169	100.48
170	99.65	170	99.51
171	100.92	171	104.15
172	99.02	172	94.66
173	99.58	173	94.91
174	98.59	174	98.85
175	100.25	175	101.09
176	99.91	176	98.08
177	99.5	177	95.53
178	101.27	178	95.82
179	98.34	179	98.33
180	99.83	180	99
181	100.66	181	98.34
182	101	182	95.69
183	100.57	183	97.87
184	99.93	184	96.4
185	99.92	185	97.25
186	100.16	186	96.75
187	99.15	187	98.26
188	100.15	188	99.18
189	99.83	189	99.72
190	98.67	190	99.45
191	102.06	191	97.78
192	98.91	192	98.08
193	99.44	193	99.76
194	99.25	194	100.4
195	100.51	195	98.74
196	100.1	196	99.1
197	100.48	197	99.88
198	99.5	198	99.58
199	99.85	199	97.6
200	101.08	200	98.32
201	100.08	201	98.26
202	99.67	202	98.65
203	99.58	203	95.99
204	100	204	98.9
205	99.9	205	101.26
206	99.5	206	99.84
207	99.73	207	101.94
208	99.33	208	91.74
209	100.43	209	98.08
210	100.34	210	100.36
211	100.25	211	98.61
212	100	212	99.85
213	99.74	213	100.34
214	98.93	214	100.56
215	99.82	215	100.01
216	100.32	216	100.32
217	99.9	217	99.93
218	99.59	218	99.76
219	100.4	219	101.08
220	99.84	220	99.13
221	100.33	221	99.26
222	99.75	222	98.1
223	99.59	223	98.99
224	99.9	224	99.1
225	99.83	225	97.96
226	99.58	226	100.17
227	99.67	227	98.21
228	100.17	228	100.2
229	99.42	229	99.17
230	100.41	230	99.07
231	100.73	231	89.92
232	99.76	232	98.19
233	100.16	233	99.47
234	99.33	234	99.11
235	100.91	235	101.18
236	98.84	236	99.15
237	99.66	237	98.76
238	99.5	238	98.92
239	100.22	239	97.25
240	99.53	240	99.03
241	99.93	241	98.21
242	99.68	242	97.02
243	100.11	243	97.91
244	99.4	244	98.52
245	99.33	245	99.31
246	99.58	246	99.19
247	99.74	247	98.84
248	99.92	248	99.1
249	99.86	249	99.42
250	99.76	250	99.76
251	99.33	251	99.35
252	100.24	252	99.75
253	99.39	253	98.79
254	99.5	254	100
255	99.58	255	103.18
256	99.25	256	99.67
257	100.83	257	97.42
258	99.67	258	96.76
259	102.67	259	96.28
260	99.49	260	98.57
261	99.33	261	98.51
262	106.76	262	98.25
263	97.74	263	98.82
264	100.51	264	99.25
265	100.43	265	99.57
266	98.67	266	99.44
267	99.74	267	99.88
268	99.57	268	120.13
269	99.99	269	96.24
270	99.59	270	96.42
271	99.16	271	70.17
272	99.35	272	98.91
273	99.83	273	98.96
274	99.33	274	99.96
275	99.85	275	98.73
276	99.68	276	102.42
277	99.91	277	99.81
278	102	278	98.66
279	100.15	279	99
280	99.59	280	82.49
281	105.41	281	94.25
282	100.43	282	94.52
283	98.84	283	96.05
284	100.91	284	87.49
285	100.24	285	100.67
286	99.25	286	81.49
287	99.34	287	108.96
288	99.17	288	97.47
289	99.06	289	100.34
290	99.31	290	99.33
291	99.92	291	98.83
292	100.1	292	98.15
293	98.1	293	99.23
294	100	294	98.4
295	99.15	295	98.66
296	101.73	296	98.75
297	99.93	297	101.77
298	99.26	298	101
299	100.08	299	100.75
300	100.26	300	97.35
301	99.49	301	97.57
302	99.58	302	99.32
303	99.74	303	98.12
304	99.92	304	98.84
305	100.16	305	105.18
306	99.51	306	98.1
307	100.09	307	97.41
308	99.76	308	100.59
309	99.83	309	97.17
310	99.99	310	98.82
311	99.76	311	99.52
312	99.92	312	71.59
313	99.91	313	80.88
314	99.78	314	85.83
315	100.83	315	100.01
316	99.67	316	98.33
317	99.5	317	96.81
318	99.82	318	95.49
319	99.82	319	98.93
320	99.26	320	94
321	102.32	321	98.99
322	99.16	322	83.34
323	99.75	323	95.68
324	100.14	324	101.4
325	99.51	325	99.5
326	99.84	326	95.67
327	100.1	327	103.62
328	100.06	328	96.92
329	99.99	329	98.85
330	100.35	330	97
331	99.59	331	98.22
332	99.94	332	98.73
333	99.5	333	91.01
334	99.67	334	100
335	99.49	335	99.67
336	99.68	336	96.67
337	100.34	337	96.25
338	99.41	338	97.65
339	99.41	339	103.06
340	100.09	340	99.54
341	99.68	341	97.86
342	100.4	342	109.28
343	99.93	343	99.5
344	100.33	344	99.91
345	100.25	345	98.44
346	100.25	346	98.52
347	100.33	347	97.11
348	100.18	348	97.7
349	100.09	349	94.69
350	99.15	350	99.33
351	100.11	351	110.05
352	99.9	352	96.57
353	100.3	353	99.15
354	100.27	354	99.24
355	99.66	355	101.15
356	99.6	356	96.67
357	100.15	357	99.46
358	99.72	358	99.91
359	100.44	359	98.84
360	99.66	360	97.51
361	99.84	361	99.69
362	100.41	362	96.5
363	99.92	363	103.07
364	100.65	364	101.05
365	100	365	99.61
366	99.99	366	99.92
367	99.9	367	105.67
368	100.36	368	100.35
369	98.99	369	108.02
370	100.1	370	98.4
371	100.26	371	98.08
372	99.75	372	100.99
373	101.09	373	105.28
374	100.07	374	97.99
375	100.5	375	98.33
376	99.09	376	96.99
377	100.07	377	98.08
378	99.91	378	107.03
379	100.25	379	106.41
380	99.48	380	95.74
381	99.91	381	97.17
382	99.76	382	95.31
383	99.49	383	96.08
384	99.4	384	95.59
385	99.5	385	98.1
386	99.99	386	98.32
387	99.36	387	97.02
388	100.08	388	100.47
389	100.28	389	99.35
390	99.61	390	99.18
391	100	391	94.9
392	100.09	392	97.76
393	99.58	393	95.85
394	99.85	394	96.51
395	99.55	395	98.47
396	100.31	396	98.52
397	99.31	397	101.48
398	99.84	398	97.48
399	99.82	399	99.32
400	99.92	400	93.02
401	99.75	401	100.49
402	99.66	402	98.09
403	100.25	403	98.32
404	99.92	404	98.55
405	100.18	405	99.68
406	100.58	406	99.16
407	100.01	407	95.49
408	100.17	408	94.34
409	99.6	409	98.93
410	100.07	410	100.31
411	100.41	411	99.43
412	99.9	412	100.8
413	99.85	413	100.08
414	99.74	414	99.92
415	100.82	415	99.32
416	99.35	416	99.94
417	100.75	417	99.98
418	100.42	418	98.18
419	100.08	419	98.76
420	100.25	420	98.58
421	99.59	421	99.54
422	99.47	422	100.58
423	100.18	423	99.34
424	99.83	424	99.9
425	100	425	93.24
426	99.25	426	98.76
427	99.16	427	99.25
428	100.26	428	99.37
429	94.44	429	99.84
430	99.67	430	99.8
431	100.17	431	100.26
432	99.59	432	99.23
433	102.5	433	95.86
434	98.83	434	75.42
435	99.6	435	97.4
436	100.23	436	99.8
437	99.5	437	97.04
438	99.75	438	98.16
439	99.1	439	99.91
440	99.83	440	102.59
441	99.83	441	102.16
442	99.91	442	97.73
443	99.83	443	98.33
444	98.92	444	100.14
445	99.92	445	100.77
446	100.32	446	98.82
447	99.83	447	98.64
448	102.33	448	97.8
449	99.75	449	98.2
450	101.67	450	100.07
451	99.08	451	98.93
452	99.92	452	100.58
453	99.81	453	100.13
454	100	454	101.84
455	99.42	455	101.66
456	99.5	456	99.32
457	99.18	457	98.68
458	100.41	458	99.2
459	99.75	459	97.17
460	99.59	460	98.42
461	100.24	461	102.76
462	99.41	462	97.85
463	100.01	463	97.74
464	100.42	464	97.15
465	100.09	465	102.72
466	99.18	466	100.08
467	100.58	467	97.07
468	101.75	468	98.24
469	99.49	469	96.63
470	99.25	470	99.71
471	99.84	471	98.8
472	99.6	472	99.6
473	99.74	473	96.63
474	99.27	474	99.68
475	99.92	475	99.67
476	99.59	476	100
477	99.99	477	100.73
478	100.19	478	97.91
479	100.1	479	99.41
480	99.91	480	96.99
481	100.1	481	100.07
482	99.59	482	98.26
483	99.43	483	99.59
484	100.17	484	100
485	99.42	485	95.84
486	99.49	486	97.55
487	100.41	487	98.42
488	100.83	488	98.93
489	99.84	489	98.71
490	99.84	490	98.58
491	98.92	491	99.02
492	99.85	492	99.58
493	100.17	493	100.41
494	100.27	494	97.01
495	100.59	495	98.24
496	99.92	496	95.9
497	99.92	497	106.71
498	98.99	498	135.89
499	99.66	499	100.86
500	100.32	500	100.73
501	101.75	501	101.28
502	99.41	502	98.89
503	100.24	503	99.81
504	99.84	504	99.17
505	100.07	505	102.31
506	99.83	506	97.34
507	99.66	507	99.59
508	99.75	508	99.75
509	99.51	509	99.82
510	100.08	510	102.73
511	99.84	511	98.9
512	100.42	512	105.26
513	99.83	513	82.39
514	100.17	514	98.32
515	100.81	515	97.03
516	100.83	516	100.5
517	99.68	517	98.66
518	100.73	518	73.82
519	100.74	519	99.73
520	100.99	520	99.74
521	99.92	521	97.42
522	100.16	522	102.89
523	99.27	523	97.84
524	100.42	524	97.42
525	95.66	525	98.63
526	100.17	526	98.76
527	99.35	527	97.43
528	99.67	528	99.83
529	80.27	529	101.53
530	101.42	530	99.93
531	99.76	531	98.34
532	100.24	532	99.97
533	100.56	533	104.67
534	99.82	534	101.68
535	99.23	535	102.4
536	98.39	536	98.57
537	101.93	537	97.93
538	77.49	538	98.98
539	98.34	539	98.69
540	101.33	540	101.55
541	102.09	541	84.85
542	99.99	542	100.19
543	99.98	543	101.58
544	97.75	544	99.21
545	98.48	545	89.97
546	100.11	546	101.62
547	99.94	547	97.81
548	99.25	548	100.44
549	98.99	549	98.28
550	100.24	550	70.49
551	100.07	551	100.1
552	99.83	552	99.88
553	81.5	553	100.52
554	100	554	102.3
555	93.12	555	100.4
556	100.09	556	98.93
557	89.94	557	73.75
558	98.49	558	99.51
559	98.17	559	97.43
560	99.5	560	99.18
561	99.37	561	98.75
562	98.32	562	96.85
563	99.84	563	99.84
564	100.08	564	99.3
565	100.09	565	102.97
566	99.06	566	99.83
567	99.67	567	100.94
568	99.85	568	99.92
569	99.25	569	98.12
570	99.34	570	100.23
571	95.38	571	98.24
572	118.81	572	100.43
573	99.6	573	98.74
574	99.75	574	99.94
575	100.01	575	99.25
576	99.66	576	101.2
577	100.04	577	104.56
578	99.31	578	96.77
579	100.24	579	97.88
580	100.02	580	100.68
581	100.13	581	103.41
582	99.66	582	99.68
583	99.83	583	91.16
584	99.52	584	101.49
585	101.54	585	96.35
586	99.1	586	96.02
587	100.01	587	91.43
588	98.57	588	109.11
589	99.34	589	98.52
590	99.42	590	95.68
591	99.97	591	96.25
592	101	592	97.98
593	99.83	593	101.56
594	100.51	594	98.52
595	99.91	595	98.43
596	98.9	596	99.09
597	100.51	597	90.41
598	100.34	598	100.76
599	98.92	599	97.36
600	98.66	600	97.36
601	100.33	601	99.93
602	99.86	602	102.22
603	96.84	603	101.15
604	100.5	604	75
605	100.1	605	98.91
606	99.25	606	99.56
607	100.48	607	100.91
608	100.18	608	102.46
609	95.66	609	101.93
610	99.66	610	99.83
611	100.09	611	98.27
612	100.17	612	97.81
613	100.25	613	88.07
614	100.16	614	101.24
615	99.9	615	99.82
616	99.82	616	105.1
617	100.52	617	103.67
618	100.16	618	98.22
619	99.67	619	79.92
620	99.32	620	80.91
621	100.5	621	96.74
622	99.93	622	100.32
623	99.75	623	98.26
624	99.66	624	100.18
625	99.43	625	102.29
626	100.17	626	97.08
627	100.25	627	100.01
628	100.59	628	98.95
629	99.76	629	100.51
630	99.16	630	101.54
631	99.75	631	100.23
632	99.65	632	99.76
633	100.17	633	101.76
634	99.83	634	99.04
635	100.24	635	98.8
636	99.07	636	97.18
637	100.02	637	101.8
638	99.49	638	98.9
639	95.02	639	100.4
640	99.5	640	101.41
641	99.59	641	98.56
642	100	642	101.09
643	86.85	643	100.41
644	99.9	644	70.57
645	100.35	645	96.69
646	99.59	646	78.7
647	99.16	647	101.74
648	92.66	648	96.93
649	98.99	649	96.91
650	100.02	650	98.25
651	98.99	651	98.16
652	99.24	652	99.66
653	99.84	653	99.01
654	99.42	654	102
655	99.84	655	101.82
656	99.68	656	99.58
657	99.65	657	101.43
658	100.27	658	100.01
659	99.07	659	101.16
660	99.83	660	97.06
661	99.92	661	97.69
662	100.85	662	98.08
663	99.26	663	98.59
664	99.58	664	99.04
665	100.59	665	99.39
666	99.98	666	98.1
667	99.92	667	99.81
668	99.84	668	98.59
669	99.09	669	102.28
670	98.84	670	102.07
671	100.01	671	99.89
672	100.07	672	100.73
673	100.58	673	98.91
674	100.16	674	101.63
675	99.49	675	96.93
676	100.02	676	96.79
677	99.59	677	98.43
678	99.46	678	97.75
679	102.03	679	101.23
680	99.82	680	99.25
681	99.59	681	98.26
682	100.42	682	100.7
683	100.59	683	100.8
684	100.08	684	99.32
685	100.33	685	100.09
686	100.08	686	98.83
687	99.91	687	99.43
688	99.91	688	99.58
689	99.1	689	98.83
690	99.33	690	99.25
691	100.75	691	99.09
692	100.85	692	78.98
693	99.75	693	99.69
694	100.49	694	99.75
695	100.41	695	100.58
696	100	696	99.67
697	100.16	697	109.15
698	99.24	698	99.6
699	100.16	699	97.74
700	101.25	700	107.59
701	98.84	701	95.88
702	99.59	702	105.5
703	100.02	703	95.57
704	100.42	704	96.2
705	98.83	705	98.59
706	99.68	706	99.11
707	99.51	707	101.64
708	100.03	708	96.56
709	99.32	709	99.67
710	99.75	710	101.32
711	99.43	711	102.6
712	99.59	712	96.43
713	100.01	713	98.33
714	99.82	714	100.33
715	99.65	715	99.1
716	99.66	716	99.62
717	99.68	717	105.3
718	99.17	718	98.25
719	99.49	719	99
720	99.67	720	101.33
721	99.82	721	97.82
722	100.75	722	101.59
723	97.68	723	105.87
724	99.1	724	98.9
725	99.41	725	98.79
726	99.57	726	90.23
727	99.76	727	99.52
728	99.95	728	98.84
729	99.16	729	104.85
730	78.93	730	100.16
731	99.36	731	97.1
732	99.66	732	97.28
733	99.44	733	98.87
734	99.58	734	98.91
735	104.26	735	96.75
736	99.91	736	99.16
737	99.23	737	105.22
738	99.58	738	99.43
739	99.48	739	105.31
740	100.02	740	96.94
741	99.96	741	98.77
742	99.55	742	103.41
743	99.47	743	96
744	99.48	744	98.49
745	99.52	745	90.27
746	99.32	746	103.16
747	99.58	747	96.91
748	102.16	748	98.27
749	100	749	100.5
750	100.67	750	99.08
751	100.17	751	78.25
752	100.84	752	97.92
753	101.25	753	98.68
754	99.93	754	75.03
755	99.35	755	72.35
756	99.49	756	104.33
757	100.5	757	99.24
758	100.16	758	98.42
759	99.74	759	99
760	99.16	760	97.83
761	101.01	761	97.87
762	99.92	762	100.08
763	99.48	763	98.01
764	100.42	764	102.21
765	98.99	765	101.49
766	99.81	766	102.88
767	100.58	767	100.86
768	99.33	768	96.31
769	99.83	769	98.14
770	99.01	770	99.76
771	100.25	771	98.55
772	99.75	772	98.54
773	99.55	773	99.25
774	99.32	774	98.65
775	99.83	775	101.24
776	99.01	776	101.74
777	100.26	777	101
778	98.99	778	99.6
779	100.34	779	103.26
780	99.07	780	96.94
781	99.72	781	72
782	99.76	782	99.15
783	99.58	783	100.19
784	99.24	784	98.01
785	99.99	785	100.82
786	100.33	786	101.1
787	99.18	787	97.57
788	99.92	788	105.44
789	101.18	789	76.41
790	99.31	790	98.94
791	100.25	791	96.88
792	100.32	792	99.75
793	100.34	793	104.8
794	99.85	794	101.73
795	99.92	795	96.65
796	99.74	796	97.32
797	99.49	797	99.2
798	99.15	798	99.57
799	99.67	799	100.8
800	99.51	800	99.24
801	99.82	801	103.41
802	99.66	802	101.66
803	99.75	803	100.93
804	99.51	804	99.31
805	99.34	805	98.49
806	99.7	806	98.75
807	99.5	807	98.16
808	99.33	808	99.34
809	99.94	809	103.42
810	99.17	810	103.07
811	100.33	811	100.85
812	99.57	812	99.07
813	99.92	813	97.94
814	100.25	814	99.26
815	99.75	815	101.85
816	99.57	816	96.94
817	100.57	817	98.42
818	99.92	818	99.41
819	100.24	819	102.27
820	99.83	820	96.52
821	99.57	821	98.15
822	99.84	822	99.17
823	100.1	823	97.91
824	99.58	824	99.82
825	100.42	825	98.15
826	100.42	826	99.02
827	100.35	827	100.18
828	100.5	828	97.91
829	100.34	829	98.09
830	99.33	830	100.09
831	100.25	831	98.84
832	99.34	832	99.57
833	99.43	833	102.01
834	100.09	834	99.8
835	99.41	835	99.51
836	99.52	836	99.42
837	99.6	837	98.68
838	100.51	838	98.74
839	99.99	839	100.23
840	100.49	840	98.51
841	99.59	841	98.83
842	100.15	842	105.67
843	100.25	843	106.78
844	100.08	844	97.33
845	100	845	95.54
846	100.41	846	97.9
847	100.01	847	99.57
848	91.6	848	98.28
849	99.57	849	99.71
850	108.92	850	101.14
851	99.51	851	98.57
852	98.65	852	99.23
853	100.57	853	99.11
854	100.35	854	100.59
855	100.33	855	100.7
856	103.67	856	98.92
857	99.82	857	99.5
858	99.43	858	99.5
859	99.75	859	99.23
860	100.02	860	99.42
861	96.01	861	99.49
862	99.49	862	100.84
863	98.19	863	102.24
864	100.24	864	104.75
865	108.84	865	101.67
866	101.17	866	99.5
867	100.67	867	98.99
868	100.66	868	98.27
869	99.43	869	101.72
870	81.14	870	103.58
871	99.33	871	100.42
872	100.67	872	96.99
873	99.35	873	97.57
874	100.26	874	97.85
875	100	875	99.65
876	101.74	876	99.5
877	93.86	877	100.48
878	100.18	878	99.83
879	99.24	879	98.41
880	99.5	880	103.85
881	98.24	881	100.59
882	100.33	882	101.07
883	99.83	883	100.02
884	100.68	884	99.25
885	100.94	885	97.58
886	100.01	886	100.28
887	99	887	97.26
888	99.81	888	100.18
889	100.08	889	99.4
890	100.01	890	98.72
891	98.6	891	103.24
892	99.9	892	101.01
893	101.15	893	96.84
894	99.76	894	94.57
895	99.17	895	96.63
896	100.92	896	103.57
897	99.4	897	102.92
898	99.5	898	101.57
899	99.64	899	99.26
900	99.92	900	98.41
901	98.99	901	96.33
902	98.91	902	101.48
903	100.34	903	99
904	99.9	904	100.57
905	100.16	905	98.6
906	99.41	906	98.5
907	100	907	98.91
908	99.98	908	99.32
909	99.93	909	99.26
910	88.92	910	103.5
911	99.5	911	101.91
912	100.17	912	69.45
913	99.49	913	101.34
914	99.91	914	98.65
915	100.17	915	99.43
916	99.5	916	99.07
917	87.9	917	99.5
918	99.51	918	100.09
919	99.68	919	99.42
920	99.59	920	102.25
921	100	921	99.33
922	99.91	922	98.92
923	99.32	923	103.26
924	99.41	924	99.99
925	100.44	925	99.53
926	99.18	926	99.55
927	99.57	927	100.76
928	99.57	928	101.41
929	100.03	929	99.57
930	99.47	930	100.44
931	98.93	931	99.74
932	99.67	932	105.23
933	99.25	933	102.09
934	100.99	934	99.6
935	99.25	935	100.45
936	94.75	936	96.99
937	99.32	937	97.11
938	98.76	938	96.75
939	99.66	939	99.24
940	100.48	940	99.04
941	100	941	98.61
942	100.57	942	104.34
943	98.91	943	99.02
944	100.17	944	99.67
945	99.75	945	99.12
946	100.33	946	98.17
947	100.67	947	99.25
948	100.41	948	77.33
949	93.16	949	100.17
950	100.98	950	99.33
951	100.97	951	74.47
952	99.31	952	100.93
953	100.5	953	99.77
954	99.76	954	85.8
955	100.59	955	97.01
956	99.26	956	99.33
957	99.5	957	101.66
958	99.26	958	99.45
959	99.65	959	102.68
960	99.58	960	100.93
961	100.08	961	98.52
962	100	962	98.83
963	99.43	963	99.34
964	100	964	98.96
965	99.06	965	77.69
966	98.15	966	98.95
967	99.41	967	104.09
968	100.43	968	75.25
969	100.41	969	101.9
970	100.18	970	100.5
971	100.26	971	81.14
972	96.27	972	97.4
973	98.5	973	75.59
974	99.83	974	97.38
975	99.4	975	103.07
976	102.43	976	97.08
977	100	977	98.63
978	99.33	978	92.86
979	99.6	979	86.44
980	99.5	980	103.19
981	99.92	981	98.01
982	99.58	982	101.49
983	96.41	983	101.93
984	98.49	984	98.06
985	100.92	985	101.47
986	100.49	986	101.08
987	99.58	987	97.95
988	99.77	988	99.84
989	100.56	989	99.58
990	98.42	990	98.98
991	99.18	991	99.99
992	97.73	992	99.87
993	99.94	993	99.2
994	100.47	994	103.22
995	100.58	995	100.36
996	101.32	996	99.99
997	100.93	997	100.72
998	98.92	998	102.92
999	100.13	999	101.52
1000	100.36	1000	97.84
1001	99.35	1001	101.97
1002	99.91	1002	99.03
1003	99.42	1003	98.33
1004	97.42	1004	100.76
1005	101.2	1005	97.73
1006	99.99	1006	94.08
1007	99.93	1007	97.23
1008	100.41	1008	100.65
1009	99.33	1009	102.4
1010	100.33	1010	101.61
1011	100.09	1011	104.49
1012	99.75	1012	94.41
1013	99.83	1013	96
1014	101.42	1014	97.97
1015	101.26	1015	101.47
1016	99.92	1016	101.75
1017	99.76	1017	81.72
1018	100.17	1018	97.48
1019	99.76	1019	98.64
1020	98.65	1020	100.94
1021	99.4	1021	103.97
1022	102.11	1022	102.76
1023	100.09	1023	99.74
1024	100.16	1024	99.65
1025	99.84	1025	96.08
1026	100.42	1026	94.58
1027	100.92	1027	81.99
1028	100.42	1028	95.93
1029	102.16	1029	96.41
1030	99.32	1030	99.08
1031	99.66	1031	98.35
1032	100	1032	98.42
1033	99.84	1033	100
1034	101.1	1034	99.21
1035	99.65	1035	106.26
1036	99.51	1036	104.27
1037	100.09	1037	98.99
1038	99.59	1038	95.5
1039	86.68	1039	103.84
1040	95.41	1040	99.08
1041	100.14	1041	94.88
1042	100.26	1042	99.07
1043	90.34	1043	100.76
1044	100.42	1044	99.34
1045	100.42	1045	98.05
1046	97.28	1046	98.48
1047	99.99	1047	101.59
1048	98.58	1048	102.06
1049	97.75	1049	96.73
1050	95.25	1050	102
1051	99.66	1051	96.51
1052	95.09	1052	100.06
1053	95.3	1053	98.01
1054	99.97	1054	100.71
1055	100.26	1055	99.01
1056	99.93	1056	99.89
1057	100.42	1057	100.27
1058	99.91	1058	98.25
1059	99.16	1059	97.21
1060	100.42	1060	98.5
1061	99.59	1061	98.51
1062	99.57	1062	103.91
1063	97.34	1063	76.87
1064	99.68	1064	75.96
1065	99.32	1065	104.68
1066	96.75	1066	99.02
1067	94.71	1067	101.69
1068	99.16	1068	100.13
1069	99.91	1069	105.22
1070	99.84	1070	95.57
1071	100.16	1071	97.1
1072	99.74	1072	97.2
1073	100.07	1073	100.73
1074	99.77	1074	102.65
1075	99.09	1075	99.98
1076	99.35	1076	100.59
1077	100.25	1077	98.52
1078	99.52	1078	97.41
1079	101.4	1079	98.74
1080	100.23	1080	97.58
1081	100.08	1081	100.58
1082	80.01	1082	98.76
1083	102.08	1083	85.41
1084	100.49	1084	97.94
1085	100.67	1085	96.15
1086	101.14	1086	97.63
1087	101.33	1087	97.66
1088	100.06	1088	98.36
1089	99.08	1089	99.49
1090	99.67	1090	99.57
1091	100.09	1091	102.26
1092	99.58	1092	104.9
1093	98.76	1093	106.09
1094	107.35	1094	98.48
1095	100.26	1095	97.58
1096	98.5	1096	98.4
1097	96.51	1097	105.57
1098	99.23	1098	99.65
1099	100.07	1099	96.93
1100	100.01	1100	99.91
1101	99.59	1101	103.22
1102	100.25	1102	93.26
1103	99.41	1103	98.09
1104	99.51	1104	97.15
1105	99.99	1105	99.67
1106	99.07	1106	97.24
1107	99.83	1107	96.94
1108	99.49	1108	97.86
1109	100.41	1109	100.9
1110	100.23	1110	104.11
1111	100.07	1111	100.91
1112	98.83	1112	94.99
1113	99.02	1113	95.48
1114	99.91	1114	97.99
1115	100.16	1115	103.14
1116	100.17	1116	100.16
1117	99.15	1117	98.96
1118	98.67	1118	94.25
1119	100.26	1119	95.91
1120	99.56	1120	100.54
1121	99.48	1121	108.32
1122	95.24	1122	99.75
1123	99.68	1123	100.57
1124	98.76	1124	98.39
1125	99.57	1125	98.05
1126	99.17	1126	98.85
1127	99.59	1127	99.2
1128	98.82	1128	103.19
1129	100.16	1129	96.68
1130	96.02	1130	100.89
1131	99.41	1131	97.78
1132	101.5	1132	95.26
1133	99.84	1133	97.95
1134	99.94	1134	97.65
1135	100.09	1135	99.16
1136	99.84	1136	98.9
1137	99.93	1137	99.67
1138	99.81	1138	97.99
1139	101	1139	99.9
1140	99.99	1140	99.51
1141	99.34	1141	91.77
1142	100.26	1142	99.34
1143	98.15	1143	98.16
1144	100.07	1144	98.74
1145	99.9	1145	98.24
1146	100.16	1146	112.82
1147	104.18	1147	104.08
1148	99.25	1148	98.17
1149	99.27	1149	98.6
1150	99.55	1150	97.34
1151	98.93	1151	96.07
1152	99.57	1152	108.52
1153	99.47	1153	103.06
1154	99.34	1154	97.17
1155	98.73	1155	95.51
1156	100.24	1156	97.42
1157	99.56	1157	93.66
1158	99.81	1158	96.74
1159	98.75	1159	109.65
1160	99.01	1160	110.52
1161	99.23	1161	102.4
1162	99.59	1162	95.65
1163	99.97	1163	98.32
1164	99.67	1164	99.17
1165	99.92	1165	95.83
1166	100.08	1166	98.41
1167	99.66	1167	96.8
1168	99.9	1168	111.26
1169	99.84	1169	106.69
1170	99.75	1170	100.63
1171	100.74	1171	94.73
1172	100.34	1172	97.13
1173	99.89	1173	97.07
1174	100.84	1174	91.57
1175	101.4	1175	98.49
1176	100.08	1176	95.42
1177	100.91	1177	97.99
1178	99.67	1178	101.82
1179	100.33	1179	96.82
1180	100.5	1180	96.43
1181	100.89	1181	99.58
1182	100.15	1182	104.21
1183	99.85	1183	103.96
1184	96.91	1184	99.78
1185	99.41	1185	98.61
1186	99.17	1186	102.32
1187	100.18	1187	92.42
1188	99.83	1188	100.49
1189	99.43	1189	102.69
1190	99.9	1190	95.8
1191	99	1191	98.55
1192	100.33	1192	104.51
1193	100.08	1193	103.17
1194	98.77	1194	100.58
1195	100.25	1195	81.82
1196	98.75	1196	93.59
1197	100.57	1197	101.21
1198	100.34	1198	95.53
1199	100.42	1199	96.25
1200	100.42	1200	96.31
1201	100.76	1201	98.34
1202	99.6	1202	102.7
1203	99.33	1203	107.07
1204	100.32	1204	101.74
1205	99.83	1205	103.33
1206	99.16	1206	95.61
1207	99.19	1207	97.4
1208	100.5	1208	97.89
1209	99.49	1209	102.24
1210	102.08	1210	106.18
1211	101.13	1211	99.91
1212	100.5	1212	100.12
1213	100.15	1213	94.26
1214	99.74	1214	98.9
1215	99.53	1215	92.21
1216	98.99	1216	95.08
1217	100.42	1217	104.42
1218	99.1	1218	98.65
1219	97.99	1219	94.64
1220	99.66	1220	97.35
1221	100.92	1221	97.35
1222	99.08	1222	95.29
1223	99.69	1223	90.45
1224	99.08	1224	98
1225	100.43	1225	100.02
1226	100.03	1226	99.72
1227	99.51	1227	98.82
1228	101.99	1228	96.83
1229	100.34	1229	100.49
1230	98.86	1230	97.67
1231	98.4	1231	97.86
1232	100.34	1232	98.09
1233	101.09	1233	102.76
1234	100.25	1234	104.51
1235	100.08	1235	100.83
1236	100.67	1236	100.17
1237	98.65	1237	114.15
1238	99.5	1238	95.5
1239	99.42	1239	103.06
1240	99.82	1240	97.32
1241	99.43	1241	102.34
1242	99.6	1242	95.38
1243	99.82	1243	92.74
1244	99.59	1244	105.59
1245	100.35	1245	95.8
1246	99.65	1246	90.45
1247	99.16	1247	108.65
1248	100.18	1248	104.1
1249	99.5	1249	98
1250	99.66	1250	94.07
1251	100.49	1251	98.51
1252	99.5	1252	97.01
1253	100.42	1253	99.24
1254	99.53	1254	93.02
1255	99.75	1255	93.27
1256	98.68	1256	98.69
1257	99.17	1257	98.09
1258	99.58	1258	105.56
1259	99.84	1259	97.4
1260	98.09	1260	99.25
1261	102.66	1261	99.85
1262	99.31	1262	100.13
1263	100.63	1263	98.11
1264	99.44	1264	99.13
1265	99.78	1265	101.15
1266	100	1266	99.52
1267	100.33	1267	108.16
1268	100.08	1268	99.31
1269	99.94	1269	97.08
1270	99.61	1270	98.84
1271	99.1	1271	100.94
1272	100.61	1272	98.85
1273	99.67	1273	80.76
1274	78.26	1274	81.6
1275	100.33	1275	109.16
1276	95.92	1276	84.6
1277	99.85	1277	102.39
1278	100.51	1278	99.29
1279	98.83	1279	80.65
1280	100.35	1280	88.83
1281	99.48	1281	105.41
1282	99.77	1282	98.98
1283	94.03	1283	107.27
1284	99.94	1284	95.42
1285	100.33	1285	94.4
1286	99.75	1286	97.34
1287	99.58	1287	93.76
1288	100	1288	100.07
1289	99.91	1289	104.58
1290	99.78	1290	81.17
1291	99.41	1291	96.49
1292	89.67	1292	90.18
1293	99.77	1293	95.16
1294	99.92	1294	111.83
1295	101.27	1295	83.44
1296	99.68	1296	87.01
1297	99.33	1297	96.01
1298	91	1298	97.74
1299	99.34	1299	105.57
1300	100.5	1300	98.66
1301	101.16	1301	95.66
1302	100.17	1302	95.34
1303	99.57	1303	97.51
1304	99.68	1304	98.5
1305	99.94	1305	99.42
1306	100.41	1306	99.58
1307	99.97	1307	103.67
1308	98.77	1308	111.16
1309	99.76	1309	92.16
1310	100.17	1310	104.95
1311	98.84	1311	94.88
1312	99.34	1312	106.74
1313	99.11	1313	110.89
1314	100.64	1314	102.69
1315	100.16	1315	94.66
1316	99.67	1316	90.58
1317	99.92	1317	103.01
1318	100.74	1318	91.91
1319	100.35	1319	94.84
1320	100	1320	102.41
1321	95	1321	111.59
1322	100	1322	97.08
1323	99.91	1323	106.25
1324	100.08	1324	96.41
1325	99.59	1325	90.31
1326	102.76	1326	96.01
1327	100.08	1327	96.95
1328	100.08	1328	101.86
1329	99.06	1329	99.08
1330	100.42	1330	94.34
1331	98.99	1331	97
1332	99.59	1332	100.85
1333	99.91	1333	99.29
1334	100.57	1334	97.93
1335	99.82	1335	109.81
1336	99.75	1336	100.41
1337	99.43	1337	118.86
1338	100.4	1338	91.67
1339	100.5	1339	98.51
1340	100	1340	108.22
1341	99.49	1341	99.35
1342	99.09	1342	91.23
1343	95.52	1343	94.36
1344	96.92	1344	98.53
1345	98.08	1345	96.51
1346	101.26	1346	100.51
1347	98.26	1347	106.29
1348	105.17	1348	93.51
1349	99.68	1349	93.93
1350	96.75	1350	94.75
1351	101.09	1351	98.87
1352	99.08	1352	98.26
1353	99.56	1353	98.89
1354	103.34	1354	87.02
1355	100.08	1355	99.79
1356	99.32	1356	103.72
1357	98.99	1357	106.39
1358	99.77	1358	100.63
1359	99.81	1359	104.6
1360	99.23	1360	93.85
1361	100.11	1361	96.09
1362	98.83	1362	90.42
1363	99.49	1363	91.18
1364	100.33	1364	96.17
1365	95.84	1365	96.25
1366	98.33	1366	95.16
1367	101.44	1367	98.25
1368	86.01	1368	93.47
1369	99.2	1369	96.63
1370	101.48	1370	104.75
1371	101.01	1371	106.18
1372	103.32	1372	99.14
1373	98.5	1373	95.33
1374	99.83	1374	106.01
1375	98.23	1375	101.53
1376	101.15	1376	95
1377	98.89	1377	97.24
1378	99.84	1378	101.35
1379	99.67	1379	107.03
1380	99.75	1380	93.75
1381	99.15	1381	83.56
1382	99.43	1382	96.17
1383	100.83	1383	103.34
1384	99.25	1384	106.24
1385	99.76	1385	100.4
1386	100.09	1386	92.36
1387	99.09	1387	93.43
1388	99.68	1388	92.43
1389	99.75	1389	98.51
1390	99.42	1390	99.55
1391	99.77	1391	98.33
1392	99.83	1392	108.37
1393	100.27	1393	106.43
1394	98.83	1394	96.54
1395	101.5	1395	93.24
1396	98.59	1396	97.99
1397	101.44	1397	88.27
1398	99.42	1398	102.81
1399	99.43	1399	105.87
1400	100	1400	95.24
1401	100.24	1401	94.93
1402	99.1	1402	108.74
1403	99.76	1403	93.9
1404	99.19	1404	104.22
1405	100.08	1405	102.66
1406	99.35	1406	94.41
1407	98.9	1407	96.6
1408	98.25	1408	95.57
1409	99.73	1409	108.41
1410	100.25	1410	96.36
1411	98.74	1411	95.34
1412	99.85	1412	100
1413	101.51	1413	105.08
1414	99.27	1414	104.75
1415	100.5	1415	99.83
1416	99.41	1416	93.5
1417	99.72	1417	93.75
1418	99.58	1418	84.93
1419	99.24	1419	87.65
1420	99.36	1420	99.02
1421	98.74	1421	97.68
1422	99.07	1422	96.16
1423	98	1423	97.85
1424	99.65	1424	104.75
1425	99.24	1425	101.68
1426	99.43	1426	94.65
1427	99.27	1427	94.72
1428	99.5	1428	106.01
1429	100.33	1429	104.1
1430	100.48	1430	100.51
1431	99.24	1431	94.76
1432	100.02	1432	97.32
1433	99.43	1433	99.23
1434	99.47	1434	97.15
1435	99.92	1435	82.9
1436	101.08	1436	95.52
1437	99.32	1437	97.93
1438	99.35	1438	104.48
1439	100.64	1439	94.09
1440	87.1	1440	97.66
1441	98.26	1441	96
1442	101	1442	98.67
1443	97.35	1443	100.56
1444	99.49	1444	96.83
1445	100.01	1445	99.75
1446	98.49	1446	97.34
1447	99.57	1447	109.94
1448	99.67	1448	96.66
1449	103.24	1449	108.25
1450	99.76	1450	96.52
1451	99.5	1451	96.81
1452	100	1452	105.26
1453	99.99	1453	97.5
1454	100.17	1454	93.62
1455	99.83	1455	100.6
1456	99.75	1456	101.23
1457	100.59	1457	98.08
1458	99.74	1458	107.74
1459	99.84	1459	95.29
1460	99.85	1460	110.03
1461	98.99	1461	99.9
1462	95.5	1462	103.59
1463	99.74	1463	99.81
1464	99.69	1464	104.92
1465	99.32	1465	102.75
1466	99.33	1466	96.76
1467	96.6	1467	96.65
1468	99.65	1468	94.33
1469	99.69	1469	105.25
1470	98.9	1470	92.6
1471	103.4	1471	96.82
1472	99.69	1472	99.81
1473	100.18	1473	99.24
1474	99.08	1474	104.51
1475	100.26	1475	92.5
1476	99.65	1476	97.26
1477	100.26	1477	107.08
1478	100.01	1478	96.92
1479	100.09	1479	89.67
1480	79.71	1480	101.58
1481	99.76	1481	100.51
1482	100.42	1482	94
1483	100.24	1483	95.49
1484	100.58	1484	86.07
1485	99.9	1485	106.5
1486	99.83	1486	101.75
1487	100	1487	99.42
1488	100.07	1488	88.16
1489	99.41	1489	102.49
1490	99.74	1490	104.25
1491	99.84	1491	93
1492	99.91	1492	92.75
1493	99.85	1493	94.67
1494	99.99	1494	108.25
1495	99.17	1495	90.34
1496	99.5	1496	113.83
1497	99.67	1497	98.25
1498	100.74	1498	89.09
1499	100.26	1499	94
1500	100	1500	101.66
1501	100.09
1502	98.51
1503	99.92
1504	99.35
1505	102.02
1506	100.17
1507	100.17
1508	100.19
1509	100.25
1510	99.23
1511	99.82
1512	99.77
1513	98.92
1514	100.59
1515	99.83
1516	99.52
1517	99.67
1518	99.58
1519	99.38
1520	99.35
1521	98.51
1522	98.81
1523	99.99
1524	99.59
1525	99.16
1526	95.85
1527	99.26
1528	99.7
1529	99.9
1530	96.73
1531	100.67
1532	99.5
1533	99.89
1534	101.09
1535	99.1
1536	109
1537	100.41
1538	99.25
1539	100.34
1540	101.92
1541	99.74
1542	98.83
1543	99.75
1544	99.33
1545	100.4
1546	100.01
1547	100.18
1548	99.5
1549	99.58
1550	101.42
1551	100.25
1552	100
1553	100.26
1554	100.91
1555	99.67
1556	100.22
1557	98.92
1558	99.5
1559	99.92
1560	99.85
1561	98.9
1562	99.26
1563	98.22
1564	100.52
1565	100.48
1566	93.85
1567	99.84
1568	99.41
1569	100.65
1570	99.75
1571	99.18
1572	100.43
1573	99.02
1574	100.67
1575	99.68
1576	99.32
1577	100.26
1578	100.09
1579	100.06
1580	99.41
1581	100.08
1582	100.17
1583	99.75
1584	91.32
1585	99.82
1586	77.41
1587	99.68
1588	99.25
1589	99.97
1590	101.17
1591	100.07
1592	99.26
1593	98.58
1594	99.19
1595	98.95
1596	99.57
1597	101.76
1598	99.41
1599	99.73
1600	99.31
1601	99.01
1602	101.43
1603	100.91
1604	99.97
1605	100.92
1606	99.57
1607	99.74
1608	100.95
1609	99.08
1610	99.08
1611	100
1612	100.17
1613	101.59
1614	101.24
1615	99.57
1616	100.15
1617	98.5
1618	99.9
1619	100.25
1620	99.1
1621	99.91
1622	99.75
1623	100.07
1624	100.1
1625	99.85
1626	99.59
1627	100.01
1628	99.59
1629	100.01
1630	99.91
1631	99.91
1632	100.14
1633	99.9
1634	99.32
1635	99.23
1636	99.73
1637	99.43
1638	100.66
1639	100.5
1640	99.41
1641	100.08
1642	100.09
1643	99.08
1644	100.17
1645	99.81
1646	99.59
1647	99.66
1648	99.93
1649	99.34
1650	99.59
1651	99.01
1652	100.69
1653	99.8
1654	98.83
1655	103.92
1656	100.65
1657	99.52
1658	99.28
1659	98.84
1660	100.11
1661	100.16
1662	100.27
1663	99.24
1664	99.17
1665	99.35
1666	100.25
1667	99.32
1668	99.69
1669	99.82
1670	100.17
1671	99.49
1672	99.9
1673	100.75
1674	99.6
1675	100.41
1676	99.94
1677	100.23
1678	100.99
1679	100.83
1680	100.52
1681	99.43
1682	99.49
1683	100.26
1684	100.08
1685	99.51
1686	99.84
1687	102.14
1688	99.38
1689	100.13
1690	100.36
1691	101.5
1692	100
1693	99.85
1694	100.01
1695	99.9
1696	100.35
1697	100.35
1698	98.67
1699	99.41
1700	99.99
1701	100.07
1702	100.35
1703	99.82
1704	99
1705	99.84
1706	100.66
1707	101.01
1708	100.18
1709	99.42
1710	96.58
1711	99.92
1712	99.89
1713	100.33
1714	100.34
1715	100.09
1716	100.18
1717	99.66
1718	99.82
1719	99.19
1720	99.67
1721	102.16
1722	98.84
1723	99.84
1724	100.07
1725	99.84
1726	99.67
1727	99.43
1728	99.67
1729	99.07
1730	102.18
1731	99.81
1732	98.75
1733	99.74
1734	101.16
1735	99.81
1736	103.02
1737	98.83
1738	99.74
1739	100.42
1740	99.91
1741	99.41
1742	99.33
1743	99.24
1744	98.91
1745	98.75
1746	98.75
1747	99.57
1748	100.42
1749	99.82
1750	100.01
1751	99.66
1752	99.85
1753	99.59
1754	99.26
1755	101.09
1756	99.82
1757	100.83
1758	99.17
1759	99.83
1760	98.9
1761	100.66
1762	99.26
1763	99.59
1764	99.67
1765	99.11
1766	99.66
1767	100
1768	100.33
1769	99.56
1770	99.67
1771	105.6
1772	99.42
1773	100.01
1774	99.71
1775	99.78
1776	99.92
1777	99.17
1778	99.16
1779	99
1780	99.5
1781	99.84
1782	99.82
1783	99.99
1784	99.48
1785	99.34
1786	100.13
1787	99.45
1788	100.16
1789	99.57
1790	99.25
1791	99.6
1792	99.92
1793	98.42
1794	101.33
1795	99.02
1796	99.24
1797	101.41
1798	100.5
1799	100.49
1800	102.02
1801	98.67
1802	101.7
1803	99.02
1804	100.32
1805	99.59
1806	101.83
1807	99.82
1808	99.66
1809	99.57
1810	98.75
1811	98.9
1812	99.65
1813	99.24
1814	100.09
1815	99.79
1816	99.43
1817	100.35
1818	100.09
1819	99.9
1820	100.57
1821	99.85
1822	100.09
1823	99.85
1824	99.84
1825	99.26
1826	99.51
1827	99.18
1828	99.69
1829	99.32
1830	99.65
1831	99.92
1832	99.91
1833	100.36
1834	100.07
1835	99.43
1836	99.83
1837	98.92
1838	99.66
1839	99.74
1840	99.58
1841	99.97
1842	99.25
1843	100.19
1844	100.33
1845	99.09
1846	98.91
1847	99.42
1848	99.14
1849	99.34
1850	99.51
1851	99.92
1852	100.76
1853	100.07
1854	100.68
1855	100.91
1856	100.23
1857	99.61
1858	100.33
1859	99.17
1860	99.51
1861	99.24
1862	100.08
1863	102.67
1864	100.67
1865	99.43
1866	100.24
1867	100.16
1868	99.91
1869	99.14
1870	99.6
1871	100
1872	99.58
1873	100.67
1874	100.78
1875	99.66
1876	100.6
1877	99.75
1878	98.77
1879	99.35
1880	99.92
1881	101.04
1882	101.25
1883	99.82
1884	99.76
1885	99.93
1886	100.66
1887	100.32
1888	99.84
1889	100.33
1890	99.49
1891	99.91
1892	99.82
1893	100.58
1894	100.57
1895	101.35
1896	101.25
1897	100.67
1898	98.76
1899	99.68
1900	98.67
1901	99.15
1902	99.26
1903	99.49
1904	99.01
1905	99.83
1906	99.26
1907	99.33
1908	99.37
1909	99.82
1910	100.83
1911	99.82
1912	99.33
1913	100.6
1914	100.26
1915	99.99
1916	100.1
1917	99.51
1918	99.49
1919	99.47
1920	104.97
1921	99.55
1922	100.64
1923	100.1
1924	98.84
1925	98.66
1926	100.53
1927	99.32
1928	100.58
1929	100.25
1930	102.75
1931	100.48
1932	99.92
1933	97.85
1934	100.93
1935	100.18
1936	101.77
1937	100.6
1938	100.31
1939	99.84
1940	99.21
1941	99.58
1942	99.34
1943	99.07
1944	99.6
1945	99.58
1946	99.42
1947	99.19
1948	99.6
1949	98.91
1950	100.49
1951	99.67
1952	99.24
1953	99.23
1954	99.65
1955	99.08
1956	100.08
1957	99.75
1958	99.83
1959	99.26
1960	100.17
1961	99.98
1962	99.84
1963	100
1964	100.43
1965	100.76
1966	97.67
1967	100.57
1968	99.34
1969	99.59
1970	99.93
1971	100.42
1972	100.42
1973	99.34
1974	99.75
1975	100.32
1976	100.67
1977	100.42
1978	99.58
1979	99.67
1980	99.48
1981	100.11
1982	98.73
1983	98.71
1984	100.2
1985	99.17
1986	99.5
1987	100.06
1988	99.28
1989	100.14
1990	100.23
1991	104.44
1992	102.33
1993	100.32
1994	99.67
1995	100.51
1996	98.73
1997	99.68
1998	100.43
1999	99.07
[truncated: 2,001 more rows]

## Sheet: Fig.5b
	HPJH-AlSi-1		HPJH-AlSi-1		HPJH-AlSi-500		HPJH-AlSi-500		HPJH-AlSi-1000		HPJH-AlSi-1000		HPJH-AlSi-2000		HPJH-AlSi-2000		HPJH-AlSi-4000		HPJH-AlSi-4000
Areal capacity	Voltage	Areal capacity	Voltage	Areal capacity	Voltage	Areal capacity	Voltage	Areal capacity	Voltage	Areal capacity	Voltage	Areal capacity	Voltage	Areal capacity	Voltage	Areal capacity	Voltage	Areal capacity	Voltage
0	-0.02263	0	0.01364	0	-0.0248	0	0.0124	0	-0.0264	0	0.0121	0	-0.0264	0	0.0112	0	-0.0186	0	0.0115
0.00833	-0.02263	0.00833	0.01364	0.00822	-0.0245	0.00822	0.0124	0.01072	-0.0264	0.01001	0.0121	0.00931	-0.0264	0.00931	0.0112	0.00823	-0.0208	0.0093	0.0112
0.0175	-0.0217	0.01749	0.01457	0.01679	-0.0226	0.01679	0.013	0.0193	-0.0242	0.01823	0.013	0.01754	-0.0251	0.01754	0.0124	0.01753	-0.022	0.01825	0.0124
0.02582	-0.02201	0.02582	0.01612	0.02501	-0.0217	0.02501	0.014	0.02752	-0.0223	0.02752	0.014	0.02577	-0.0254	0.02649	0.013	0.02576	-0.0217	0.02683	0.0127
0.03416	-0.02201	0.03498	0.01705	0.03323	-0.0217	0.03323	0.0149	0.03574	-0.0226	0.03645	0.0146	0.034	-0.0254	0.03508	0.0136	0.03399	-0.0229	0.03578	0.0133
0.04248	-0.02201	0.04331	0.01829	0.0418	-0.0214	0.04252	0.0152	0.04503	-0.0226	0.04646	0.0152	0.04259	-0.0254	0.04331	0.0143	0.04258	-0.0226	0.04401	0.0136
0.05082	-0.02201	0.05163	0.01798	0.05002	-0.022	0.05073	0.0158	0.05397	-0.0223	0.05504	0.0158	0.05154	-0.0236	0.05154	0.0146	0.05081	-0.0229	0.05259	0.0146
0.0608	-0.02201	0.05995	0.01891	0.05824	-0.0214	0.05895	0.0161	0.06397	-0.0223	0.06397	0.0161	0.06013	-0.0242	0.06013	0.0149	0.05903	-0.0229	0.06154	0.0146
0.06913	-0.02201	0.06827	0.01922	0.06645	-0.0217	0.06752	0.0167	0.07255	-0.022	0.07327	0.0161	0.06836	-0.0239	0.06908	0.0149	0.06762	-0.0226	0.07013	0.0152
0.07745	-0.02263	0.07744	0.01922	0.07574	-0.0214	0.07574	0.0167	0.08077	-0.022	0.08327	0.0167	0.07659	-0.0242	0.07838	0.0152	0.07585	-0.0226	0.07835	0.0152
0.08578	-0.02201	0.08576	0.01953	0.08396	-0.0214	0.08503	0.0174	0.08899	-0.022	0.09221	0.0164	0.08518	-0.0239	0.08733	0.0158	0.08408	-0.0233	0.08766	0.0152
0.09494	-0.02232	0.09408	0.01953	0.09253	-0.0214	0.09325	0.0177	0.09828	-0.0217	0.10079	0.0171	0.09341	-0.0236	0.09592	0.0158	0.09231	-0.0229	0.09589	0.0155
0.10409	-0.02232	0.10241	0.02015	0.10075	-0.0214	0.10146	0.0174	0.10722	-0.0211	0.10901	0.0171	0.10165	-0.0239	0.10415	0.0161	0.10161	-0.0233	0.10411	0.0155
0.11326	-0.02232	0.11074	0.02046	0.11004	-0.0205	0.11004	0.018	0.11651	-0.0214	0.11901	0.0171	0.10988	-0.0242	0.11346	0.0161	0.10984	-0.0239	0.11234	0.0158
0.12158	-0.02263	0.11906	0.02046	0.11826	-0.0205	0.11897	0.0174	0.12652	-0.0208	0.12795	0.0174	0.11847	-0.0242	0.12169	0.0164	0.11843	-0.0233	0.12165	0.0155
0.13075	-0.02263	0.12821	0.02108	0.12755	-0.0205	0.12755	0.018	0.13545	-0.0205	0.13653	0.0174	0.1267	-0.0229	0.12992	0.0164	0.12665	-0.0239	0.12987	0.0158
0.13991	-0.02263	0.13737	0.02139	0.13648	-0.0198	0.13576	0.018	0.14403	-0.0211	0.14546	0.0174	0.13493	-0.0233	0.13923	0.0164	0.13596	-0.0239	0.13846	0.0158
0.14824	-0.02263	0.14651	0.02108	0.14577	-0.0198	0.14398	0.018	0.15225	-0.0205	0.15475	0.0171	0.14316	-0.0229	0.14746	0.0164	0.14419	-0.0251	0.14669	0.0161
0.15656	-0.02263	0.15484	0.02139	0.15398	-0.0198	0.15255	0.0183	0.16047	-0.0208	0.16297	0.0171	0.15247	-0.0226	0.15569	0.0167	0.15349	-0.0248	0.15492	0.0158
0.16489	-0.02263	0.16317	0.02139	0.1622	-0.0198	0.16077	0.0177	0.16976	-0.0205	0.17298	0.0171	0.1607	-0.0226	0.165	0.0167	0.16243	-0.0248	0.16351	0.0158
0.17322	-0.02263	0.1715	0.02108	0.17149	-0.0202	0.16899	0.0177	0.17798	-0.0205	0.18227	0.0174	0.16929	-0.0226	0.17323	0.0164	0.17066	-0.0251	0.17174	0.0167
0.18238	-0.02232	0.18065	0.02139	0.17971	-0.0198	0.17756	0.018	0.18728	-0.0208	0.19049	0.0174	0.17752	-0.0223	0.18182	0.0164	0.17925	-0.0251	0.18068	0.0161
0.19071	-0.02263	0.18898	0.0217	0.18828	-0.0198	0.18578	0.018	0.1955	-0.0205	0.19871	0.0174	0.18576	-0.0223	0.19005	0.0167	0.18748	-0.0251	0.18927	0.0161
0.19904	-0.02232	0.1973	0.02108	0.1965	-0.0198	0.194	0.018	0.20372	-0.0202	0.20729	0.0177	0.19435	-0.0223	0.19828	0.0167	0.19678	-0.0248	0.1975	0.0167
0.20737	-0.02294	0.20563	0.02139	0.20472	-0.0198	0.20329	0.018	0.21229	-0.0205	0.21551	0.0177	0.20329	-0.0223	0.20759	0.0164	0.20572	-0.0251	0.20572	0.0167
0.21569	-0.02263	0.21479	0.02139	0.21329	-0.0202	0.21222	0.0183	0.22123	-0.0205	0.2248	0.0174	0.21152	-0.022	0.21582	0.0167	0.21431	-0.0239	0.21431	0.0167
0.22402	-0.02232	0.22394	0.0217	0.22151	-0.0198	0.22151	0.018	0.22981	-0.0205	0.23374	0.0177	0.22011	-0.0223	0.22405	0.0164	0.22254	-0.0239	0.22326	0.0167
0.23317	-0.02263	0.2331	0.02139	0.22972	-0.0198	0.22972	0.018	0.23803	-0.0202	0.24196	0.0177	0.22835	-0.022	0.23264	0.0167	0.23077	-0.0242	0.23256	0.0167
0.2415	-0.02294	0.24226	0.02108	0.23794	-0.0198	0.2383	0.0177	0.24625	-0.0202	0.25125	0.0177	0.23658	-0.022	0.24159	0.0171	0.24007	-0.0233	0.24079	0.0167
0.24982	-0.02263	0.25142	0.0217	0.24652	-0.0198	0.24723	0.0183	0.25554	-0.0202	0.25947	0.0174	0.24517	-0.0217	0.25089	0.0167	0.24902	-0.0226	0.24902	0.0174
0.25816	-0.02263	0.26058	0.02201	0.25545	-0.0198	0.25581	0.0183	0.26376	-0.0205	0.26876	0.0171	0.2534	-0.0214	0.25913	0.0171	0.2576	-0.0226	0.2576	0.0174
0.26648	-0.02263	0.26891	0.02201	0.26474	-0.0198	0.26402	0.0183	0.27305	-0.0205	0.27698	0.0171	0.26163	-0.0211	0.26843	0.0167	0.26583	-0.0233	0.26583	0.0174
0.27481	-0.02263	0.27724	0.02139	0.27295	-0.0202	0.27331	0.0183	0.28127	-0.0205	0.28628	0.0174	0.26986	-0.0208	0.27845	0.0171	0.27406	-0.0229	0.27406	0.0167
0.28314	-0.02263	0.28639	0.0217	0.28153	-0.0198	0.28153	0.0183	0.28949	-0.0202	0.2945	0.0177	0.27917	-0.0211	0.28669	0.0167	0.28265	-0.0223	0.28265	0.0174
0.29147	-0.02263	0.29472	0.02201	0.29046	-0.0198	0.28975	0.0183	0.29771	-0.0205	0.30272	0.0177	0.2874	-0.0208	0.29492	0.0171	0.29088	-0.0223	0.29159	0.0167
0.29979	-0.02263	0.30304	0.0217	0.29904	-0.0198	0.29796	0.0183	0.30629	-0.0205	0.31129	0.0177	0.29599	-0.0205	0.30351	0.0167	0.29911	-0.022	0.30018	0.0174
0.30895	-0.02294	0.31137	0.0217	0.30725	-0.0195	0.30725	0.0183	0.31523	-0.0202	0.32023	0.018	0.30494	-0.0205	0.31246	0.0171	0.30733	-0.0223	0.30841	0.0171
0.31728	-0.02294	0.31969	0.02201	0.31547	-0.0195	0.31547	0.0183	0.3238	-0.0202	0.33024	0.0177	0.31317	-0.0205	0.32105	0.0171	0.31592	-0.0223	0.31664	0.0174
0.32644	-0.02232	0.32802	0.02201	0.32476	-0.0195	0.32476	0.0183	0.33381	-0.0202	0.34024	0.0174	0.32176	-0.0205	0.32999	0.0174	0.32415	-0.0223	0.32487	0.0174
0.33559	-0.02263	0.33634	0.02232	0.33298	-0.0195	0.33298	0.0186	0.34382	-0.0202	0.35025	0.0177	0.32999	-0.0202	0.3393	0.0167	0.33238	-0.0223	0.33345	0.0174
0.34475	-0.02263	0.34468	0.02201	0.34119	-0.0195	0.34155	0.0183	0.35204	-0.0202	0.35847	0.018	0.3393	-0.0202	0.34932	0.0171	0.34097	-0.022	0.34168	0.0177
0.35308	-0.02294	0.353	0.02201	0.34977	-0.0192	0.34977	0.0183	0.36026	-0.0202	0.36776	0.018	0.34753	-0.0202	0.35827	0.0171	0.34919	-0.022	0.35098	0.0171
0.3614	-0.02263	0.36215	0.02201	0.35798	-0.0192	0.35798	0.0186	0.36848	-0.0202	0.37706	0.0174	0.35576	-0.0202	0.36686	0.0171	0.35742	-0.0223	0.35921	0.0174
0.37057	-0.02263	0.37048	0.02232	0.36727	-0.0195	0.36656	0.0183	0.37706	-0.0202	0.38528	0.0174	0.36507	-0.0202	0.37581	0.0174	0.36601	-0.0223	0.36744	0.0177
0.37889	-0.02263	0.37881	0.02201	0.37621	-0.0198	0.37478	0.0189	0.38528	-0.0202	0.39421	0.0177	0.37402	-0.0198	0.38404	0.0171	0.37424	-0.022	0.37603	0.0177
0.38721	-0.02263	0.38712	0.02232	0.38478	-0.0192	0.38299	0.0183	0.3935	-0.0202	0.40422	0.0177	0.38332	-0.0202	0.39263	0.0174	0.38247	-0.0217	0.38426	0.0171
0.39553	-0.02263	0.39545	0.02232	0.393	-0.0195	0.39121	0.0186	0.40279	-0.0202	0.41279	0.0177	0.39155	-0.0198	0.40086	0.0171	0.3907	-0.022	0.39249	0.0177
0.40387	-0.02263	0.40377	0.02232	0.40121	-0.0195	0.39979	0.0183	0.41172	-0.0202	0.42102	0.018	0.40014	-0.0195	0.40909	0.0174	0.39928	-0.0217	0.40072	0.018
0.41219	-0.02263	0.41294	0.02263	0.40943	-0.0195	0.408	0.0186	0.4203	-0.0202	0.42924	0.0177	0.40838	-0.0195	0.41768	0.0171	0.40751	-0.0217	0.4093	0.018
0.42052	-0.02263	0.42126	0.02232	0.41801	-0.0195	0.41622	0.0186	0.42852	-0.0202	0.43853	0.0177	0.41661	-0.0195	0.42591	0.0171	0.41574	-0.022	0.41753	0.0174
0.42968	-0.02263	0.43042	0.02232	0.42694	-0.0195	0.42551	0.018	0.43781	-0.0202	0.44675	0.0177	0.42484	-0.0198	0.43414	0.0171	0.42433	-0.0217	0.42576	0.0174
0.43801	-0.02263	0.43874	0.02232	0.43623	-0.0195	0.43373	0.0186	0.44603	-0.0202	0.45604	0.0177	0.43486	-0.0192	0.44238	0.0174	0.43256	-0.0211	0.43506	0.0174
0.44633	-0.02263	0.44707	0.02232	0.44444	-0.0195	0.4423	0.0183	0.45604	-0.0202	0.46426	0.0177	0.44345	-0.0198	0.45097	0.0171	0.44079	-0.0208	0.44329	0.018
0.45549	-0.02263	0.45622	0.02232	0.45302	-0.0195	0.45052	0.0186	0.46426	-0.0202	0.47248	0.0177	0.45168	-0.0198	0.4592	0.0167	0.44902	-0.0211	0.45188	0.0177
0.46381	-0.02294	0.46455	0.02263	0.46124	-0.0198	0.45874	0.0189	0.47355	-0.0202	0.48106	0.0177	0.45991	-0.0195	0.46743	0.0174	0.4576	-0.0211	0.46082	0.018
0.47213	-0.02263	0.47288	0.02263	0.47053	-0.0192	0.46731	0.0186	0.48177	-0.0202	0.48928	0.0174	0.4685	-0.0192	0.47602	0.0171	0.46655	-0.0208	0.47013	0.018
0.48046	-0.02263	0.4812	0.02232	0.47874	-0.0192	0.47553	0.0186	0.48999	-0.0202	0.49857	0.0174	0.47674	-0.0192	0.48604	0.0167	0.47513	-0.0205	0.47835	0.018
0.48879	-0.02263	0.48953	0.02232	0.48696	-0.0195	0.48482	0.0186	0.49857	-0.0202	0.50679	0.0177	0.48497	-0.0198	0.49427	0.0171	0.48336	-0.0205	0.48658	0.0183
0.49712	-0.02263	0.49786	0.02232	0.49518	-0.0195	0.49303	0.0186	0.50751	-0.0202	0.51501	0.0177	0.4932	-0.0195	0.50322	0.0174	0.49159	-0.0205	0.49517	0.0186
0.50545	-0.02263	0.50701	0.02263	0.50375	-0.0195	0.50125	0.0186	0.5168	-0.0202	0.52323	0.0177	0.50179	-0.0195	0.51181	0.0174	0.50018	-0.0205	0.5034	0.0186
0.51377	-0.02263	0.51533	0.02263	0.51268	-0.0189	0.50947	0.0186	0.52502	-0.0202	0.53181	0.0177	0.51002	-0.0192	0.52004	0.0174	0.50841	-0.0205	0.51163	0.0186
0.52292	-0.02263	0.52366	0.02263	0.52197	-0.0195	0.51804	0.0189	0.53431	-0.0202	0.54003	0.0177	0.51825	-0.0195	0.52827	0.0171	0.51664	-0.0208	0.52021	0.0186
0.53124	-0.02263	0.53198	0.02263	0.53019	-0.0195	0.52626	0.0183	0.54253	-0.0202	0.54825	0.0177	0.52756	-0.0195	0.53686	0.0174	0.52487	-0.0205	0.52844	0.0189
0.54039	-0.02263	0.54114	0.02232	0.53876	-0.0195	0.53448	0.0186	0.55075	-0.0202	0.55754	0.018	0.53579	-0.0195	0.5451	0.0174	0.53417	-0.0205	0.53667	0.0189
0.54873	-0.02263	0.54946	0.02263	0.54698	-0.0195	0.54377	0.0186	0.56004	-0.0198	0.56576	0.018	0.54438	-0.0192	0.55333	0.0177	0.5424	-0.0205	0.5449	0.0192
0.55705	-0.02263	0.55778	0.02232	0.5552	-0.0192	0.55305	0.0186	0.56826	-0.0202	0.57398	0.0177	0.55261	-0.0195	0.56263	0.0177	0.55098	-0.0205	0.5542	0.0192
0.56538	-0.02263	0.56694	0.02263	0.56449	-0.0195	0.56199	0.0183	0.57648	-0.0198	0.58256	0.018	0.56084	-0.0195	0.57158	0.0171	0.55921	-0.0202	0.56243	0.0189
0.5737	-0.02263	0.57527	0.02294	0.5727	-0.0195	0.57199	0.0186	0.58506	-0.0198	0.59078	0.018	0.57015	-0.0189	0.58017	0.0177	0.56852	-0.0205	0.57102	0.0192
0.58204	-0.02263	0.58359	0.02263	0.58199	-0.0195	0.58056	0.0186	0.59328	-0.0202	0.60079	0.0177	0.5791	-0.0195	0.5884	0.0171	0.57674	-0.0202	0.57925	0.0192
0.59037	-0.02263	0.59191	0.02263	0.59128	-0.0192	0.5895	0.0183	0.6015	-0.0198	0.60901	0.018	0.58769	-0.0192	0.59664	0.0174	0.58569	-0.0202	0.58748	0.0192
0.59953	-0.02263	0.60023	0.02263	0.5995	-0.0195	0.59771	0.0183	0.60972	-0.0202	0.61723	0.018	0.59592	-0.0195	0.60523	0.0171	0.59428	-0.0198	0.59571	0.0192
0.60786	-0.02263	0.60855	0.02294	0.60772	-0.0195	0.60629	0.0186	0.61901	-0.0202	0.6258	0.018	0.60415	-0.0189	0.61417	0.0177	0.6025	-0.0198	0.60429	0.0192
0.61702	-0.02263	0.61688	0.02294	0.61701	-0.0195	0.61522	0.0186	0.62723	-0.0198	0.63402	0.0177	0.61274	-0.0189	0.62348	0.018	0.61073	-0.0202	0.61252	0.0192
0.62536	-0.02232	0.62522	0.02294	0.62522	-0.0195	0.62379	0.0183	0.63581	-0.0198	0.64224	0.0177	0.62097	-0.0192	0.63171	0.018	0.61932	-0.0198	0.62075	0.0195
0.63451	-0.02263	0.63438	0.02263	0.63451	-0.0195	0.63201	0.0186	0.64403	-0.0198	0.65154	0.018	0.62992	-0.0186	0.63994	0.0174	0.62826	-0.0198	0.62934	0.0195
0.64366	-0.02263	0.64354	0.02294	0.64273	-0.0195	0.64023	0.0186	0.65225	-0.0202	0.65976	0.018	0.63923	-0.0189	0.64853	0.018	0.63685	-0.0198	0.63757	0.0195
0.65199	-0.02294	0.65188	0.02263	0.65095	-0.0195	0.6488	0.0186	0.66154	-0.0198	0.66798	0.018	0.64746	-0.0189	0.65676	0.018	0.64508	-0.0198	0.6458	0.0195
0.66031	-0.02263	0.66021	0.02294	0.65952	-0.0195	0.65702	0.0186	0.66976	-0.0198	0.67655	0.0183	0.65676	-0.0192	0.665	0.018	0.65331	-0.0202	0.6551	0.0195
0.66947	-0.02263	0.66854	0.02294	0.66845	-0.0192	0.66524	0.0189	0.67906	-0.0198	0.68477	0.0183	0.665	-0.0189	0.67323	0.0177	0.66154	-0.0195	0.66404	0.0195
0.67779	-0.02263	0.6777	0.02325	0.67703	-0.0195	0.67381	0.0186	0.68799	-0.0198	0.69299	0.018	0.67359	-0.0186	0.68253	0.018	0.67084	-0.0198	0.67263	0.0198
0.68612	-0.02263	0.68686	0.02294	0.68524	-0.0195	0.68203	0.0183	0.69657	-0.0202	0.70122	0.018	0.68182	-0.0186	0.69077	0.018	0.67907	-0.0192	0.68086	0.0198
0.69527	-0.02263	0.69519	0.02294	0.69453	-0.0195	0.69025	0.0189	0.70479	-0.0195	0.70979	0.0183	0.69077	-0.0189	0.69936	0.018	0.68766	-0.0192	0.69016	0.0198
0.70443	-0.02232	0.70352	0.02325	0.70275	-0.0192	0.69954	0.0186	0.71301	-0.0202	0.71873	0.0183	0.70007	-0.0189	0.70759	0.018	0.69589	-0.0192	0.69839	0.0202
0.71358	-0.02263	0.71184	0.02325	0.71097	-0.0195	0.70775	0.0186	0.72123	-0.0202	0.72802	0.0183	0.7083	-0.0192	0.71689	0.0183	0.70411	-0.0189	0.70769	0.0198
0.72191	-0.02263	0.721	0.02325	0.71919	-0.0195	0.71776	0.0186	0.73052	-0.0202	0.73731	0.0183	0.71689	-0.0189	0.72513	0.0183	0.7127	-0.0195	0.71592	0.0198
0.73023	-0.02263	0.72932	0.02325	0.72776	-0.0195	0.72597	0.0189	0.73981	-0.0198	0.74553	0.0186	0.72513	-0.0195	0.73336	0.0183	0.72165	-0.0189	0.72415	0.0202
0.73939	-0.02263	0.73765	0.02325	0.73598	-0.0195	0.73526	0.0189	0.74803	-0.0198	0.75375	0.0183	0.73336	-0.0189	0.74266	0.0183	0.72987	-0.0192	0.73238	0.0205
0.74771	-0.02232	0.74597	0.02325	0.74419	-0.0198	0.74348	0.0189	0.75625	-0.0195	0.76197	0.0183	0.74159	-0.0192	0.75089	0.0186	0.73846	-0.0192	0.74168	0.0205
0.75604	-0.02294	0.75513	0.02325	0.75277	-0.0195	0.75277	0.0189	0.76483	-0.0198	0.77055	0.0183	0.75089	-0.0189	0.75913	0.0189	0.74669	-0.0195	0.74991	0.0205
0.76437	-0.02294	0.76345	0.02325	0.76099	-0.0195	0.76206	0.0186	0.77305	-0.0202	0.77877	0.0183	0.7602	-0.0192	0.76772	0.0189	0.75492	-0.0192	0.7585	0.0205
0.77269	-0.02263	0.77179	0.02356	0.77028	-0.0195	0.77099	0.0189	0.78306	-0.0202	0.78699	0.0186	0.76843	-0.0189	0.77595	0.0186	0.76422	-0.0195	0.76673	0.0205
0.78103	-0.02263	0.78011	0.02325	0.77849	-0.0198	0.78028	0.0189	0.79199	-0.0198	0.79557	0.0186	0.77666	-0.0192	0.78418	0.0189	0.77245	-0.0189	0.77496	0.0205
0.79018	-0.02294	0.78844	0.02356	0.78671	-0.0192	0.7885	0.0189	0.80057	-0.0202	0.80379	0.0183	0.78525	-0.0195	0.79349	0.0192	0.78104	-0.0189	0.78318	0.0211
0.79934	-0.02263	0.79676	0.02387	0.796	-0.0192	0.79778	0.0186	0.80951	-0.0202	0.81201	0.0186	0.79349	-0.0192	0.80243	0.0195	0.78998	-0.0186	0.79177	0.022
0.80766	-0.02263	0.80592	0.02387	0.80422	-0.0195	0.80672	0.0189	0.81808	-0.0202	0.82023	0.0186	0.80172	-0.0192	0.81102	0.0195	0.79821	-0.0192	0.8	0.022
0.81598	-0.02263	0.81508	0.02387	0.81243	-0.0195	0.81601	0.0189	0.8263	-0.0202	0.82881	0.0186	0.81102	-0.0189	0.81997	0.0195	0.8068	-0.0189	0.80823	0.022
0.82514	-0.02263	0.82424	0.02418	0.82101	-0.0195	0.82422	0.0189	0.83452	-0.0202	0.83703	0.0189	0.81997	-0.0189	0.82856	0.0198	0.81503	-0.0195	0.81682	0.0223
0.83346	-0.02263	0.8334	0.02511	0.82994	-0.0195	0.8328	0.0189	0.84274	-0.0202	0.84525	0.0189	0.82856	-0.0192	0.83679	0.0195	0.82326	-0.0192	0.82504	0.0223
0.84179	-0.02263	0.84172	0.02542	0.83851	-0.0195	0.84101	0.0192	0.85132	-0.0198	0.85347	0.0195	0.83679	-0.0189	0.84503	0.0198	0.83184	-0.0189	0.83327	0.0223
0.85011	-0.02263	0.85005	0.02542	0.84673	-0.0198	0.84923	0.0192	0.85954	-0.0202	0.86204	0.0195	0.84503	-0.0189	0.85433	0.0198	0.84007	-0.0195	0.84258	0.0233
0.85843	-0.02263	0.85838	0.02573	0.85495	-0.0198	0.85852	0.0192	0.86883	-0.0202	0.87026	0.0192	0.85361	-0.0192	0.86328	0.0205	0.8483	-0.0189	0.85081	0.0233
0.86675	-0.02263	0.86671	0.02635	0.86352	-0.0198	0.86781	0.0192	0.87777	-0.0198	0.87848	0.0192	0.86185	-0.0189	0.87187	0.0205	0.85653	-0.0189	0.85903	0.0236
0.87508	-0.02232	0.87504	0.02666	0.87174	-0.0198	0.87603	0.0192	0.88599	-0.0202	0.88706	0.0198	0.87008	-0.0192	0.8801	0.0214	0.86512	-0.0192	0.86762	0.0236
0.88341	-0.02263	0.88338	0.02759	0.88103	-0.0198	0.88532	0.0192	0.89457	-0.0202	0.896	0.0195	0.87831	-0.0189	0.88941	0.0214	0.87335	-0.0186	0.87585	0.0239
0.89174	-0.02263	0.8917	0.02821	0.88996	-0.0195	0.89425	0.0195	0.90279	-0.0202	0.90457	0.0198	0.8869	-0.0192	0.89764	0.0217	0.88157	-0.0192	0.88408	0.0239
0.90006	-0.02263	0.90087	0.02914	0.89925	-0.0198	0.90247	0.0192	0.91101	-0.0202	0.91279	0.0202	0.89513	-0.0195	0.90587	0.022	0.89016	-0.0192	0.89231	0.0242
0.90921	-0.02263	0.91002	0.03193	0.90747	-0.0195	0.91104	0.0195	0.9203	-0.0198	0.92102	0.0208	0.90336	-0.0189	0.91446	0.0226	0.89839	-0.0192	0.90089	0.0242
0.91754	-0.02294	0.91834	0.03627	0.91604	-0.0195	0.91926	0.0202	0.92959	-0.0202	0.93102	0.0214	0.91195	-0.0195	0.92269	0.0233	0.90733	-0.0189	0.90984	0.0245
0.92754	-0.02263	0.92667	0.06417	0.92426	-0.0195	0.92855	0.0198	0.93781	-0.0195	0.94031	0.0217	0.92019	-0.0192	0.93092	0.0239	0.91592	-0.0189	0.91843	0.0245
0.93587	-0.02263	0.93499	0.55773	0.93248	-0.0195	0.93676	0.0202	0.94603	-0.0198	0.94925	0.0223	0.92949	-0.0189	0.93916	0.0242	0.92415	-0.0189	0.92665	0.0245
0.9442	-0.02263	0.94332	0.64329	0.94176	-0.0198	0.94498	0.0211	0.95425	-0.0202	0.95926	0.0245	0.93772	-0.0195	0.94918	0.0251	0.93238	-0.0192	0.93488	0.0251
0.95253	-0.02263	0.95249	0.7394	0.94998	-0.0195	0.95355	0.0217	0.96283	-0.0202	0.96855	0.027	0.94596	-0.0192	0.95848	0.0264	0.94097	-0.0189	0.94419	0.0264
0.96086	-0.02294	0.96081	0.82744	0.9582	-0.0198	0.96177	0.0229	0.97105	-0.0202	0.97677	0.0477	0.95526	-0.0186	0.9685	0.0273	0.94919	-0.0189	0.95242	0.0273
0.97002	-0.02263	0.96913	0.89007	0.96749	-0.0198	0.96999	0.0242	0.97999	-0.0195	0.98606	0.1299	0.96349	-0.0195	0.97781	0.035	0.95742	-0.0189	0.96064	0.0459
0.97834	-0.02263	0.97746	0.94835	0.97571	-0.0198	0.97928	0.0301	0.99107	-0.0202	0.99428	0.7884	0.97173	-0.0189	0.98676	0.0998	0.96601	-0.0189	0.96923	0.0543
0.98667	-0.02263	0.98578	1.00353	0.98428	-0.0198	0.9875	0.0527	1	-0.0198	1.00357	1.02	0.98103	-0.0195	0.99678	1.019	0.97424	-0.0189	0.97746	0.7899
0.995	-0.02263			0.9925	-0.0195	0.99607	0.7202					0.98926	-0.0195			0.98247	-0.0189	0.98569	0.9108
1	-0.02263			1	-0.0198	1.00322	1.0026					0.99749	-0.0189			0.9907	-0.0189	0.98819	1.0054
												1	-0.0192			0.99928	-0.0189
																1	-0.0189

## Sheet: Fig.5c
	HPJH-AlSi		HPJH-AlSi		HPA-AlSi		Al
Time	Voltage	Time	Voltage	Time	Voltage	Time	Voltage
0	0	2800.01	-0.0306	0	0	0	0.0279
0	0	2800.01	-0.0306	0	0.0366	0.01	0.0326
0	0.0168	2800.01	-0.0306	0	0.0366	0.01	0.0341
0	0.0174	2800.02	-0.0297	0.01	0.0388	0.01	0.0372
0.01	0.0198	2800.02	-0.0297	0.01	0.0403	0.01	0.0394
0.01	0.0198	2800.02	-0.0306	0.01	0.0409	0.02	0.0415
0.01	0.0198	2800.02	-0.0306	0.01	0.0415	0.02	0.0422
0.01	0.021	2800.03	-0.0306	0.02	0.0425	0.02	0.0431
0.02	0.021	2800.03	-0.0306	0.02	0.0425	0.03	0.0437
0.02	0.021	2800.03	-0.0297	0.02	0.0428	0.03	0.0456
0.02	0.0204	2800.04	-0.0297	0.03	0.0428	0.03	0.0462
0.03	0.0224	2800.04	-0.0297	0.03	0.0431	0.03	0.0471
0.03	0.0224	2800.04	-0.0306	0.03	0.0434	0.04	0.0484
0.03	0.0218	2800.04	-0.0306	0.03	0.0434	0.04	0.0477
0.03	0.0224	2800.05	-0.0306	0.04	0.0437	0.04	0.0481
0.04	0.0224	2800.05	-0.0306	0.04	0.0437	0.05	0.0493
0.04	0.023	2800.05	-0.0306	0.04	0.0437	0.05	0.0493
0.04	0.0224	2800.06	-0.0306	0.05	0.044	0.05	0.0493
0.05	0.023	2800.06	-0.0297	0.05	0.044	0.05	0.0493
0.05	0.0224	2800.06	-0.0297	0.05	0.0437	0.06	0.0496
0.05	0.023	2800.06	-0.0297	0.05	0.0437	0.06	0.0502
0.05	0.0236	2800.07	-0.0306	0.06	0.0437	0.06	0.0508
0.06	0.023	2800.07	-0.0306	0.06	0.044	0.07	0.0508
0.06	0.0236	2800.07	-0.0306	0.06	0.0437	0.07	0.0512
0.06	0.023	2800.08	-0.0297	0.07	0.044	0.07	0.0512
0.07	0.023	2800.08	-0.0306	0.07	0.0437	0.07	0.0512
0.07	0.0236	2800.08	-0.0306	0.07	0.044	0.08	0.0515
0.07	0.023	2800.08	-0.0306	0.07	0.0437	0.08	0.0515
0.07	0.023	2800.09	-0.0306	0.08	0.044	0.08	0.0515
0.08	0.023	2800.09	-0.0306	0.08	0.044	0.09	0.0515
0.08	0.0236	2800.09	-0.0297	0.08	0.0437	0.09	0.0515
0.08	0.023	2800.1	-0.0306	0.08	0.044	0.09	0.0515
0.08	0.0236	2800.1	-0.0306	0.09	0.0437	0.09	0.0515
0.09	0.023	2800.1	-0.0297	0.09	0.044	0.1	0.0518
0.09	0.023	2800.1	-0.0297	0.09	0.0437	0.1	0.0518
0.09	0.0236	2800.11	-0.0306	0.1	0.0437	0.1	0.0515
0.1	0.0242	2800.11	-0.0297	0.1	0.0437	0.11	0.0518
0.1	0.023	2800.11	-0.0297	0.1	0.0437	0.11	0.0518
0.1	0.0236	2800.12	-0.0306	0.1	0.0434	0.11	0.0518
0.11	0.023	2800.12	-0.0297	0.11	0.0437	0.11	0.0518
0.11	0.023	2800.12	-0.0306	0.11	0.0437	0.12	0.0515
0.11	0.0236	2800.12	-0.0306	0.11	0.0437	0.12	0.0515
0.11	0.0236	2800.13	-0.0306	0.12	0.044	0.12	0.0515
0.12	0.023	2800.13	-0.0306	0.12	0.0434	0.13	0.0515
0.12	0.0236	2800.13	-0.0306	0.12	0.0434	0.13	0.0518
0.12	0.0236	2800.13	-0.0306	0.12	0.0437	0.13	0.0518
0.12	0.0236	2800.14	-0.0306	0.13	0.0434	0.13	0.0515
0.13	0.0236	2800.14	-0.0306	0.13	0.0431	0.14	0.0515
0.13	0.0236	2800.14	-0.0297	0.13	0.0431	0.14	0.0518
0.13	0.0236	2800.15	-0.0297	0.14	0.0431	0.14	0.0518
0.14	0.023	2800.15	-0.0306	0.14	0.0431	0.15	0.0518
0.14	0.023	2800.15	-0.0297	0.14	0.0431	0.15	0.0515
0.14	0.0236	2800.15	-0.0297	0.14	0.0431	0.15	0.0515
0.14	0.0242	2800.16	-0.0306	0.15	0.0428	0.15	0.0515
0.15	0.0236	2800.16	-0.0306	0.15	0.0428	0.16	0.0518
0.15	0.0236	2800.16	-0.0306	0.15	0.0431	0.16	0.0518
0.15	0.0236	2800.17	-0.0306	0.16	0.0428	0.16	0.0515
0.16	0.0236	2800.17	-0.0306	0.16	0.0428	0.17	0.0518
0.16	0.0236	2800.17	-0.0306	0.16	0.0428	0.17	0.0515
0.16	0.023	2800.17	-0.0306	0.16	0.0428	0.17	0.0518
0.17	0.0236	2800.18	-0.0297	0.17	0.0428	0.17	0.0518
0.17	0.0236	2800.18	-0.0306	0.17	0.0428	0.18	0.0515
0.17	0.0236	2800.18	-0.0306	0.17	0.0428	0.18	0.0515
0.17	0.0242	2800.19	-0.0306	0.18	0.0428	0.18	0.0515
0.18	0.023	2800.19	-0.0306	0.18	0.0428	0.18	0.0515
0.18	0.0236	2800.19	-0.0306	0.18	0.0425	0.19	0.0515
0.18	0.0236	2800.19	-0.0306	0.18	0.0425	0.19	0.0515
0.18	0.0236	2800.2	-0.0297	0.19	0.0425	0.19	0.0515
0.19	0.023	2800.2	-0.0306	0.19	0.0425	0.2	0.0518
0.19	0.0242	2800.2	-0.0306	0.19	0.0425	0.2	0.0515
0.19	0.0242	2800.21	-0.0306	0.2	0.0425	0.2	0.0515
0.2	0.0236	2800.21	-0.0306	0.2	0.0425	0.21	0.0515
0.2	0.0236	2800.21	-0.0297	0.2	0.0428	0.21	0.0515
0.2	0.0242	2800.21	-0.0315	0.2	0.0428	0.21	0.0515
0.2	0.023	2800.22	-0.0306	0.21	0.0425	0.21	0.0515
0.21	0.0236	2800.22	-0.0306	0.21	0.0425	0.22	0.0515
0.21	0.0236	2800.22	-0.0306	0.21	0.0428	0.22	0.0515
0.21	0.023	2800.22	0.0204	0.21	0.0425	0.22	0.0515
0.22	0.0236	2800.22	0.0204	0.22	0.0422	0.22	0.0515
0.22	0.0236	2800.23	0.0204	0.22	0.0425	0.23	0.0515
0.22	0.023	2800.23	0.0222	0.22	0.0422	0.23	0.0515
0.22	0.023	2800.23	0.0234	0.23	0.0425	0.23	0.0515
0.23	0.0236	2800.23	0.0234	0.23	0.0422	0.24	0.0515
0.23	0.023	2800.24	0.0243	0.23	0.0422	0.24	0.0515
0.23	0.023	2800.24	0.0243	0.24	0.0419	0.24	0.0515
0.24	0.0236	2800.24	0.0261	0.24	0.0422	0.24	0.0515
0.24	0.0236	2800.25	0.0252	0.24	0.0419	0.25	0.0515
0.24	0.023	2800.25	0.027	0.24	0.0419	0.25	0.0515
0.24	0.0236	2800.25	0.0261	0.25	0.0422	0.25	0.0512
0.25	0.0242	2800.25	0.027	0.25	0.0412	0.26	0.0512
0.25	0.0236	2800.26	0.027	0.25	0.0419	0.26	0.0515
0.25	0.0242	2800.26	0.027	0.25	0.0419	0.26	0.0512
0.25	0.0236	2800.26	0.0279	0.26	0.0419	0.26	0.0512
0.26	0.0236	2800.27	0.0279	0.26	0.0412	0.27	0.0512
0.26	0.023	2800.27	0.0279	0.26	0.0409	0.27	0.0512
0.26	0.0236	2800.27	0.0279	0.27	0.0409	0.27	0.0512
0.27	0.0236	2800.28	0.0279	0.27	0.0409	0.28	0.0515
0.27	0.023	2800.28	0.0288	0.27	0.0409	0.28	0.0512
0.27	0.0242	2800.28	0.0297	0.28	0.0409	0.28	0.0512
0.27	0.023	2800.28	0.0279	0.28	0.0409	0.28	0.0512
0.28	0.0236	2800.29	0.0288	0.28	0.0406	0.29	0.0508
0.28	0.0236	2800.29	0.0288	0.28	0.0406	0.29	0.0505
0.28	0.0236	2800.29	0.0306	0.29	0.0406	0.29	0.0508
0.29	0.023	2800.3	0.0288	0.29	0.0403	0.3	0.0508
0.29	0.0236	2800.3	0.0297	0.29	0.0403	0.3	0.0508
0.29	0.0236	2800.3	0.0297	0.29	0.04	0.3	0.0512
0.29	0.0242	2800.3	0.0297	0.3	0.0403	0.3	0.0508
0.3	0.0236	2800.31	0.0306	0.3	0.04	0.31	0.0505
0.3	0.0236	2800.31	0.0315	0.3	0.04	0.31	0.0502
0.3	0.0242	2800.31	0.0306	0.31	0.0403	0.31	0.0508
0.31	0.0236	2800.31	0.0297	0.31	0.04	0.32	0.0505
0.31	0.0236	2800.32	0.0306	0.31	0.0397	0.32	0.0499
0.31	0.0242	2800.32	0.0306	0.31	0.0394	0.32	0.0502
0.31	0.0242	2800.32	0.0306	0.32	0.04	0.32	0.0502
0.32	0.0236	2800.33	0.0306	0.32	0.04	0.33	0.0499
0.32	0.023	2800.33	0.0306	0.32	0.0403	0.33	0.0502
0.32	0.0242	2800.33	0.0315	0.33	0.0394	0.33	0.0499
0.33	0.0236	2800.33	0.0306	0.33	0.04	0.34	0.0496
0.33	0.0236	2800.34	0.0306	0.33	0.0391	0.34	0.0493
0.33	0.023	2800.34	0.0306	0.33	0.0397	0.34	0.0496
0.33	0.0242	2800.34	0.0306	0.34	0.04	0.34	0.0496
0.34	0.0236	2800.35	0.0306	0.34	0.04	0.35	0.0496
0.34	0.023	2800.35	0.0306	0.34	0.0397	0.35	0.0493
0.34	0.0242	2800.35	0.0306	0.35	0.0394	0.35	0.0496
0.35	0.0236	2800.35	0.0315	0.35	0.0394	0.36	0.0496
0.35	0.0236	2800.36	0.0315	0.35	0.0397	0.36	0.0496
0.35	0.0242	2800.36	0.0327	0.35	0.0388	0.36	0.049
0.35	0.0236	2800.36	0.0315	0.36	0.0388	0.36	0.0493
0.36	0.023	2800.37	0.0327	0.36	0.0388	0.37	0.0493
0.36	0.0236	2800.37	0.0315	0.36	0.0391	0.37	0.0493
0.36	0.0236	2800.37	0.0327	0.37	0.0388	0.37	0.0493
0.36	0.0242	2800.37	0.0306	0.37	0.0391	0.37	0.0493
0.37	0.0236	2800.38	0.0315	0.37	0.0388	0.38	0.0493
0.37	0.0242	2800.38	0.0315	0.37	0.0381	0.38	0.0493
0.37	0.0236	2800.38	0.0306	0.38	0.0381	0.38	0.0493
0.38	0.0236	2800.39	0.0306	0.38	0.0381	0.39	0.0496
0.38	0.0236	2800.39	0.0315	0.38	0.0381	0.39	0.0493
0.38	0.0236	2800.39	0.0315	0.39	0.0381	0.39	0.0496
0.38	0.0242	2800.39	0.0327	0.39	0.0381	0.39	0.0487
0.39	0.0242	2800.4	0.0315	0.39	0.0381	0.4	0.0493
0.39	0.0242	2800.4	0.0315	0.39	0.0381	0.4	0.0487
0.39	0.0242	2800.4	0.0327	0.4	0.0381	0.4	0.0493
0.4	0.023	2800.41	0.0315	0.4	0.0381	0.41	0.0493
0.4	0.0242	2800.41	0.0315	0.4	0.0381	0.41	0.0493
0.4	0.0236	2800.41	0.0315	0.41	0.0378	0.41	0.0493
0.4	0.023	2800.41	0.0315	0.41	0.0381	0.41	0.0484
0.41	0.0236	2800.42	0.0315	0.41	0.0381	0.42	0.0481
0.41	0.0242	2800.42	0.0315	0.41	0.0375	0.42	0.0493
0.41	0.0242	2800.42	0.0315	0.42	0.0378	0.42	0.049
0.42	0.0236	2800.43	0.0315	0.42	0.0372	0.43	0.0481
0.42	0.0242	2800.43	0.0327	0.42	0.0369	0.43	0.0481
0.42	0.0242	2800.43	0.0315	0.43	0.0375	0.43	0.049
0.43	0.0236	2800.43	0.0315	0.43	0.0375	0.43	0.0481
0.43	0.0242	2800.44	0.0315	0.43	0.0375	0.44	0.049
0.43	0.0236	2800.44	0.0315	0.43	0.0366	0.44	0.0477
0.43	0.0236	2800.44	0.0315	0.44	0.0372	0.44	0.049
0.44	0.0242	2800.45	0.0315	0.44	0.0366	0.45	0.0477
0.44	0.0236	2800.45	0.0315	0.44	0.0369	0.45	0.0477
0.44	0.023	2800.45	0.0327	0.45	0.0366	0.45	0.0487
0.45	0.0236	2800.45	0.0315	0.45	0.0363	0.45	0.049
0.45	0.0236	2800.46	0.0306	0.45	0.036	0.46	0.0487
0.45	0.0242	2800.46	0.0315	0.45	0.036	0.46	0.0474
0.45	0.0236	2800.46	0.0315	0.46	0.036	0.46	0.0487
0.46	0.0236	2800.47	0.0315	0.46	0.0357	0.46	0.0487
0.46	0.0242	2800.47	0.0315	0.46	0.0357	0.47	0.0474
0.46	0.023	2800.47	0.0315	0.47	0.0357	0.47	0.0487
0.46	0.023	2800.47	0.0315	0.47	0.0353	0.47	0.0484
0.47	0.0242	2800.48	0.0315	0.47	0.0353	0.48	0.0471
0.47	0.0242	2800.48	0.0315	0.47	0.0353	0.48	0.0471
0.47	0.023	2800.48	0.0327	0.48	0.036	0.48	0.0474
0.48	0.0236	2800.49	0.0327	0.48	0.0353	0.48	0.0477
0.48	0.0236	2800.49	0.0315	0.48	0.035	0.49	0.0477
0.48	0.0236	2800.49	0.0315	0.49	0.036	0.49	0.0471
0.48	0.023	2800.49	0.0315	0.49	0.0357	0.49	0.0468
0.49	0.023	2800.5	0.0327	0.49	0.0357	0.5	0.0477
0.49	0.0236	2800.5	0.0327	0.49	0.0353	0.5	0.0468
0.49	0.0242	2800.5	0.0315	0.5	0.0353	0.5	0.0468
0.5	0.0236	2800.51	0.0327	0.5	0.0353	0.51	0.0468
0.5	0.0242	2800.51	0.0315	0.5	0.0341	0.51	0.0471
0.5	0.0242	2800.51	0.0315	0.51	0.0344	0.51	0.0468
0.5	0.0242	2800.51	0.0315	0.51	0.035	0.51	0.0471
0.51	0.0236	2800.52	0.0315	0.51	0.0341	0.52	0.0471
0.51	0.0242	2800.52	0.0315	0.51	0.0341	0.52	0.0471
0.51	0.0242	2800.52	0.0315	0.52	0.0341	0.52	0.0465
0.52	0.0242	2800.52	0.0315	0.52	0.0344	0.52	0.0468
0.52	0.0242	2800.53	0.0315	0.52	0.0338	0.53	0.0465
0.52	0.0236	2800.53	0.0327	0.53	0.0335	0.53	0.0465
0.52	0.0242	2800.53	0.0315	0.53	0.0335	0.53	0.0462
0.53	0.0242	2800.54	0.0327	0.53	0.0335	0.54	0.0465
0.53	0.0236	2800.54	0.0315	0.53	0.0335	0.54	0.0462
0.53	0.0236	2800.54	0.0306	0.54	0.0335	0.54	0.0462
0.53	0.0242	2800.54	0.0315	0.54	0.0335	0.54	0.0459
0.54	0.0236	2800.55	0.0315	0.54	0.0335	0.55	0.0459
0.54	0.0242	2800.55	0.0327	0.55	0.0329	0.55	0.0462
0.54	0.0242	2800.55	0.0327	0.55	0.0329	0.55	0.0456
0.55	0.0242	2800.56	0.0327	0.55	0.0326	0.56	0.0459
0.55	0.0236	2800.56	0.0315	0.55	0.0322	0.56	0.0459
0.55	0.0242	2800.56	0.0327	0.56	0.0316	0.56	0.0456
0.56	0.0236	2800.56	0.0315	0.56	0.0316	0.56	0.0453
0.56	0.0236	2800.57	0.0315	0.56	0.0313	0.57	0.0453
0.56	0.0242	2800.57	0.0315	0.57	0.0313	0.57	0.0453
0.56	0.0236	2800.57	0.0315	0.57	0.031	0.57	0.045
0.57	0.0242	2800.58	0.0315	0.57	0.0307	0.58	0.045
0.57	0.0236	2800.58	0.0306	0.57	0.0307	0.58	0.0446
0.57	0.0236	2800.58	0.0315	0.58	0.0307	0.58	0.0446
0.57	0.0248	2800.58	0.0315	0.58	0.0304	0.58	0.0443
0.58	0.0242	2800.59	0.0315	0.58	0.0301	0.59	0.0443
0.58	0.023	2800.59	0.0315	0.59	0.0298	0.59	0.0443
0.58	0.0242	2800.59	0.0315	0.59	0.0301	0.59	0.044
0.59	0.0236	2800.6	0.0315	0.59	0.0298	0.6	0.0437
0.59	0.0236	2800.6	0.0315	0.6	0.0298	0.6	0.0443
0.59	0.0242	2800.6	0.0327	0.6	0.0298	0.6	0.044
0.6	0.0236	2800.6	0.0315	0.6	0.0298	0.6	0.044
0.6	0.0242	2800.61	0.0315	0.6	0.0295	0.61	0.0437
0.6	0.0242	2800.61	0.0315	0.61	0.0291	0.61	0.0434
0.6	0.0236	2800.61	0.0315	0.61	0.0291	0.61	0.0434
0.61	0.0242	2800.62	0.0315	0.61	0.0288	0.62	0.0434
0.61	0.0236	2800.62	0.0315	0.62	0.0288	0.62	0.0434
0.61	0.0242	2800.62	0.0315	0.62	0.0285	0.62	0.0431
0.62	0.0242	2800.62	0.0315	0.62	0.0285	0.62	0.0434
0.62	0.0242	2800.63	0.0315	0.62	0.0285	0.63	0.0425
0.62	0.0236	2800.63	0.0315	0.63	0.0285	0.63	0.0431
0.62	0.0242	2800.63	0.0315	0.63	0.0282	0.63	0.0425
0.63	0.0236	2800.64	0.0327	0.63	0.0282	0.64	0.0425
0.63	0.0242	2800.64	0.0327	0.63	0.0282	0.64	0.0425
0.63	0.0236	2800.64	0.0315	0.64	0.0279	0.64	0.0422
0.64	0.0236	2800.64	0.0327	0.64	0.0279	0.65	0.0428
0.64	0.0236	2800.65	0.0315	0.64	0.0282	0.65	0.0428
0.64	0.0242	2800.65	0.0327	0.65	0.0276	0.65	0.0425
0.64	0.0236	2800.65	0.0315	0.65	0.0276	0.65	0.0419
0.65	0.0242	2800.65	0.0327	0.65	0.0276	0.66	0.0415
0.65	0.0242	2800.66	0.0315	0.66	0.0276	0.66	0.0422
0.65	0.0236	2800.66	0.0315	0.66	0.0276	0.66	0.0415
0.66	0.0236	2800.66	0.0315	0.66	0.0273	0.66	0.0422
0.66	0.0242	2800.67	0.0315	0.66	0.0273	0.67	0.0419
0.66	0.0236	2800.67	0.0315	0.67	0.027	0.67	0.0419
0.66	0.0236	2800.67	0.0315	0.67	0.0264	0.67	0.0419
0.67	0.0242	2800.67	0.0315	0.67	0.0264	0.68	0.0415
0.67	0.0236	2800.68	0.0315	0.68	0.026	0.68	0.0415
0.67	0.0236	2800.68	0.0315	0.68	0.0267	0.68	0.0415
0.68	0.0248	2800.68	0.0315	0.68	0.0267	0.68	0.0412
0.68	0.0242	2800.69	0.0315	0.68	0.0267	0.69	0.0412
0.68	0.023	2800.69	0.0315	0.69	0.0257	0.69	0.0412
0.68	0.023	2800.69	0.0315	0.69	0.026	0.69	0.0409
0.69	0.0242	2800.69	0.0315	0.69	0.0257	0.7	0.0412
0.69	0.0236	2800.7	0.0315	0.7	0.0257	0.7	0.0406
0.69	0.0236	2800.7	0.0327	0.7	0.0264	0.7	0.0403
0.7	0.0236	2800.7	0.0315	0.7	0.0257	0.7	0.0403
0.7	0.0236	2800.71	0.0315	0.7	0.0257	0.71	0.04
0.7	0.0236	2800.71	0.0315	0.71	0.0251	0.71	0.04
0.7	0.0236	2800.71	0.0315	0.71	0.0257	0.71	0.04
0.71	0.0242	2800.71	0.0315	0.71	0.0257	0.72	0.0397
0.71	0.0236	2800.72	0.0315	0.72	0.0257	0.72	0.0397
0.71	0.0236	2800.72	0.0315	0.72	0.0251	0.72	0.0397
0.72	0.0242	2800.72	0.0315	0.72	0.0251	0.72	0.0394
0.72	0.0242	2800.73	0.0315	0.72	0.0254	0.73	0.0397
0.72	0.0242	2800.73	0.0315	0.73	0.0251	0.73	0.0394
0.72	0.0236	2800.73	0.0315	0.73	0.0251	0.73	0.0394
0.73	0.0242	2800.73	0.0315	0.73	0.0248	0.73	0.0391
0.73	0.0242	2800.74	0.0327	0.73	0.0248	0.74	0.0391
0.73	0.0242	2800.74	0.0327	0.74	0.0251	0.74	0.0391
0.73	0.0236	2800.74	0.0315	0.74	0.0248	0.74	0.0384
0.74	0.0242	2800.75	0.0315	0.74	0.0248	0.75	0.0388
0.74	0.0236	2800.75	0.0327	0.75	0.0248	0.75	0.0381
0.74	0.0242	2800.75	0.0327	0.75	0.0248	0.75	0.0381
0.75	0.0242	2800.75	0.0315	0.75	0.0248	0.75	0.0381
0.75	0.0242	2800.76	0.0315	0.76	0.0248	0.76	0.0378
0.75	0.0236	2800.76	0.0327	0.76	0.0248	0.76	0.0375
0.75	0.0236	2800.76	0.0315	0.76	0.0248	0.76	0.0372
0.76	0.0242	2800.77	0.0315	0.76	0.0248	0.77	0.0372
0.76	0.0242	2800.77	0.0315	0.77	0.0245	0.77	0.0372
0.76	0.0242	2800.77	0.0327	0.77	0.0245	0.77	0.0375
0.77	0.0242	2800.77	0.0327	0.77	0.0242	0.77	0.0372
0.77	0.0242	2800.78	0.0336	0.78	0.0242	0.78	0.0372
0.77	0.0242	2800.78	0.0315	0.78	0.0242	0.78	0.0372
0.77	0.0236	2800.78	0.0315	0.78	0.0242	0.78	0.0369
0.78	0.0242	2800.79	0.0327	0.79	0.0239	0.79	0.0369
0.78	0.0242	2800.79	0.0315	0.79	0.0236	0.79	0.0372
0.78	0.0236	2800.79	0.0327	0.79	0.0239	0.79	0.0372
0.79	0.0242	2800.79	0.0327	0.79	0.0239	0.79	0.0372
0.79	0.0242	2800.8	0.0327	0.8	0.0236	0.8	0.0369
0.79	0.0236	2800.8	0.0327	0.8	0.0236	0.8	0.0369
0.79	0.0242	2800.8	0.0327	0.8	0.0233	0.8	0.0366
0.8	0.0236	2800.81	0.0315	0.81	0.0233	0.81	0.0366
0.8	0.0236	2800.81	0.0327	0.81	0.0233	0.81	0.0363
0.8	0.0236	2800.81	0.0315	0.81	0.0233	0.81	0.036
0.81	0.0242	2800.81	0.0315	0.81	0.0233	0.81	0.036
0.81	0.0236	2800.82	0.0327	0.82	0.0233	0.82	0.036
0.81	0.0236	2800.82	0.0315	0.82	0.0233	0.82	0.0357
0.81	0.0242	2800.82	0.0327	0.82	0.0229	0.82	0.0353
0.82	0.0242	2800.83	0.0315	0.83	0.0233	0.83	0.0353
0.82	0.0248	2800.83	0.0315	0.83	0.0233	0.83	0.0353
0.82	0.0242	2800.83	0.0327	0.83	0.0229	0.83	0.0347
0.83	0.0248	2800.83	0.0327	0.83	0.0229	0.83	0.0341
0.83	0.0236	2800.84	0.0315	0.84	0.0233	0.84	0.0347
0.83	0.0236	2800.84	0.0315	0.84	0.0229	0.84	0.0344
0.83	0.0248	2800.84	0.0315	0.84	0.0226	0.84	0.0338
0.84	0.0236	2800.85	0.0327	0.85	0.0226	0.85	0.0341
0.84	0.0236	2800.85	0.0315	0.85	0.0229	0.85	0.0338
0.84	0.0248	2800.85	0.0315	0.85	0.0226	0.85	0.0338
0.85	0.0248	2800.85	0.0315	0.85	0.0226	0.86	0.0335
0.85	0.0236	2800.86	0.0315	0.86	0.0223	0.86	0.0341
0.85	0.0236	2800.86	0.0315	0.86	0.0226	0.86	0.0335
0.85	0.0248	2800.86	0.0315	0.86	0.0223	0.86	0.0338
0.86	0.0242	2800.86	0.0327	0.87	0.0223	0.87	0.0335
0.86	0.0242	2800.87	0.0327	0.87	0.0223	0.87	0.0338
0.86	0.0242	2800.87	0.0327	0.87	0.0223	0.87	0.0332
0.87	0.0242	2800.87	0.0315	0.87	0.022	0.88	0.0332
0.87	0.0248	2800.88	0.0315	0.88	0.022	0.88	0.0332
0.87	0.0236	2800.88	0.0327	0.88	0.0211	0.88	0.0335
0.87	0.0242	2800.88	0.0315	0.88	0.0211	0.88	0.0332
0.88	0.0236	2800.88	0.0315	0.89	0.0211	0.89	0.0329
0.88	0.0236	2800.89	0.0315	0.89	0.0214	0.89	0.0332
0.88	0.0236	2800.89	0.0315	0.89	0.0214	0.89	0.0329
0.89	0.0242	2800.89	0.0315	0.89	0.0211	0.9	0.0329
0.89	0.0236	2800.9	0.0306	0.9	0.0208	0.9	0.0329
0.89	0.0236	2800.9	0.0315	0.9	0.0208	0.9	0.0329
0.89	0.0242	2800.9	0.0315	0.9	0.0205	0.9	0.0329
0.9	0.0248	2800.9	0.0315	0.91	0.0208	0.91	0.0329
0.9	0.0242	2800.91	0.0315	0.91	0.0208	0.91	0.0326
0.9	0.0242	2800.91	0.0315	0.91	0.0202	0.91	0.0326
0.91	0.0248	2800.91	0.0315	0.91	0.0208	0.92	0.0326
0.91	0.0248	2800.92	0.0315	0.92	0.0202	0.92	0.0326
0.91	0.0242	2800.92	0.0315	0.92	0.0205	0.92	0.0322
0.91	0.0242	2800.92	0.0315	0.92	0.0198	0.92	0.0322
0.92	0.0236	2800.92	0.0315	0.93	0.0202	0.93	0.0322
0.92	0.0236	2800.93	0.0315	0.93	0.0202	0.93	0.0316
0.92	0.0236	2800.93	0.0327	0.93	0.0202	0.93	0.0322
0.93	0.0248	2800.93	0.0315	0.93	0.0198	0.94	0.0319
0.93	0.0236	2800.94	0.0315	0.94	0.0202	0.94	0.0319
0.93	0.0242	2800.94	0.0315	0.94	0.0202	0.94	0.0316
0.93	0.0242	2800.94	0.0315	0.94	0.0198	0.94	0.0313
0.94	0.0242	2800.94	0.0315	0.95	0.0202	0.95	0.0313
0.94	0.0236	2800.95	0.0327	0.95	0.0198	0.95	0.0313
0.94	0.0236	2800.95	0.0315	0.95	0.0198	0.95	0.0313
0.95	0.0242	2800.95	0.0315	0.95	0.0198	0.96	0.0313
0.95	0.0242	2800.96	0.0315	0.96	0.0198	0.96	0.0313
0.95	0.0242	2800.96	0.0315	0.96	0.0198	0.96	0.0313
0.95	0.0236	2800.96	0.0315	0.96	0.0195	0.96	0.0313
0.96	0.0242	2800.96	0.0315	0.97	0.0192	0.97	0.031
0.96	0.0242	2800.97	0.0315	0.97	0.0195	0.97	0.031
0.96	0.0242	2800.97	0.0327	0.97	0.0195	0.97	0.0307
0.97	0.0236	2800.97	0.0315	0.97	0.0192	0.97	0.031
0.97	0.0236	2800.97	0.0327	0.98	0.0192	0.98	0.0307
0.97	0.0236	2800.98	0.0315	0.98	0.0192	0.98	0.0307
0.97	0.0242	2800.98	0.0327	0.98	0.0192	0.98	0.0307
0.98	0.0236	2800.98	0.0315	0.99	0.0192	0.99	0.0304
0.98	0.0242	2800.99	0.0315	0.99	0.0192	0.99	0.0307
0.98	0.0242	2800.99	0.0327	0.99	0.0192	0.99	0.0307
0.99	0.0236	2800.99	0.0315	0.99	0.0192	0.99	0.0307
0.99	0.0236	2800.99	0.0315	1	0.0192	1	0.0304
0.99	0.0242	2801	0.0315	1	0.0192	1	0.0307
0.99	0.0248	2801	0.0315	1	0.0192	1	0.0307
1	0.0248	2801	0.0327	1	-0.0164	1	-0.0214
1	0.0236	2801.01	0.0315	1	-0.0164	1	-0.0214
1	0.0236	2801.01	0.0315	1.01	-0.0171	1.01	-0.0239
--	--	2801.01	0.0315	1.01	-0.0177	1.01	-0.0251
1	-0.013	2801.01	0.0327	1.01	-0.018	1.01	-0.0257
1	-0.0136	2801.02	0.0327	1.01	-0.0183	1.01	-0.0267
1.01	-0.0168	2801.02	0.0315	1.02	-0.0186	1.02	-0.027
1.01	-0.0174	2801.02	0.0327	1.02	-0.0189	1.02	-0.027
1.01	-0.0186	2801.03	0.0315	1.02	-0.0189	1.02	-0.0273
1.01	-0.0204	2801.03	0.0315	1.03	-0.0192	1.03	-0.0276
1.02	-0.021	2801.03	0.0327	1.03	-0.0192	1.03	-0.0279
1.02	-0.0218	2801.03	0.0315	1.03	-0.0192	1.03	-0.0282
1.02	-0.0218	2801.04	0.0315	1.03	-0.0195	1.03	-0.0279
1.03	-0.0224	2801.04	0.0315	1.04	-0.0195	1.04	-0.0273
1.03	-0.0236	2801.04	0.0336	1.04	-0.0195	1.04	-0.0276
1.03	-0.0236	2801.05	0.0315	1.04	-0.0192	1.04	-0.0279
1.04	-0.0236	2801.05	0.0315	1.05	-0.0202	1.05	-0.0279
1.04	-0.0236	2801.05	0.0315	1.05	-0.0202	1.05	-0.0279
1.04	-0.0236	2801.05	0.0327	1.05	-0.0198	1.05	-0.0282
1.04	-0.0242	2801.06	0.0327	1.05	-0.0198	1.06	-0.0285
1.05	-0.0242	2801.06	0.0327	1.06	-0.0198	1.06	-0.0285
1.05	-0.0236	2801.07	0.0315	1.06	-0.0205	1.06	-0.0285
1.05	-0.0236	2801.07	0.0315	1.06	-0.0202	1.06	-0.0291
1.06	-0.0236	2801.07	0.0315	1.07	-0.0202	1.07	-0.0288
1.06	-0.0242	2801.07	0.0327	1.07	-0.0202	1.07	-0.0288
1.06	-0.0236	2801.08	0.0315	1.07	-0.0205	1.07	-0.0288
1.06	-0.0242	2801.08	0.0315	1.07	-0.0205	1.08	-0.0291
1.07	-0.0242	2801.08	0.0315	1.08	-0.0205	1.08	-0.0291
1.07	-0.0236	2801.09	0.0315	1.08	-0.0205	1.08	-0.0291
1.07	-0.0236	2801.09	0.0315	1.08	-0.0208	1.08	-0.0291
1.08	-0.0242	2801.09	0.0327	1.09	-0.0205	1.09	-0.0295
1.08	-0.0242	2801.09	0.0315	1.09	-0.0208	1.09	-0.0298
1.08	-0.0242	2801.1	0.0315	1.09	-0.0205	1.09	-0.0298
1.08	-0.0242	2801.1	0.0327	1.09	-0.0208	1.1	-0.0304
1.09	-0.0236	2801.1	0.0315	1.1	-0.0211	1.1	-0.0298
1.09	-0.0242	2801.11	0.0315	1.1	-0.0208	1.1	-0.0298
1.09	-0.0236	2801.11	0.0315	1.1	-0.0208	1.1	-0.0307
1.09	-0.0242	2801.11	0.0327	1.1	-0.0208	1.11	-0.0304
1.1	-0.0242	2801.11	0.0327	1.11	-0.0208	1.11	-0.0307
1.1	-0.0242	2801.12	0.0327	1.11	-0.0211	1.11	-0.0307
1.1	-0.0242	2801.12	0.0327	1.11	-0.0214	1.12	-0.0304
1.11	-0.0236	2801.12	0.0315	1.12	-0.0214	1.12	-0.0304
1.11	-0.0236	2801.13	0.0327	1.12	-0.0211	1.12	-0.0304
1.11	-0.0242	2801.13	0.0327	1.12	-0.0214	1.12	-0.0313
1.11	-0.0242	2801.13	0.0327	1.12	-0.0214	1.13	-0.0307
1.12	-0.0242	2801.13	0.0327	1.13	-0.0217	1.13	-0.0313
1.12	-0.0248	2801.14	0.0327	1.13	-0.0214	1.13	-0.0313
1.12	-0.0242	2801.14	0.0327	1.13	-0.0214	1.14	-0.0313
1.13	-0.0242	2801.14	0.0315	1.14	-0.0214	1.14	-0.0313
1.13	-0.0242	2801.15	0.0327	1.14	-0.0214	1.14	-0.0316
1.13	-0.0242	2801.15	0.0315	1.14	-0.0214	1.14	-0.0313
1.13	-0.0236	2801.15	0.0315	1.14	-0.0217	1.15	-0.0313
1.14	-0.0242	2801.15	0.0327	1.15	-0.0217	1.15	-0.0319
1.14	-0.0242	2801.16	0.0315	1.15	-0.0214	1.15	-0.0319
1.14	-0.0242	2801.16	0.0315	1.15	-0.0217	1.16	-0.0316
1.15	-0.0242	2801.16	0.0327	1.16	-0.0217	1.16	-0.0316
1.15	-0.0242	2801.17	0.0327	1.16	-0.0217	1.16	-0.0322
1.15	-0.0236	2801.17	0.0315	1.16	-0.0217	1.16	-0.0319
1.15	-0.0242	2801.17	0.0315	1.16	-0.0217	1.17	-0.0322
1.16	-0.0242	2801.17	0.0315	1.17	-0.0217	1.17	-0.0322
1.16	-0.0236	2801.18	0.0315	1.17	-0.0217	1.17	-0.0326
1.16	-0.0242	2801.18	0.0315	1.17	-0.0217	1.17	-0.0326
1.17	-0.0242	2801.18	0.0315	1.18	-0.0217	1.18	-0.0326
1.17	-0.0242	2801.19	0.0315	1.18	-0.0217	1.18	-0.0329
1.17	-0.0242	2801.19	0.0327	1.18	-0.0223	1.18	-0.0332
1.18	-0.0242	2801.19	0.0315	1.18	-0.022	1.19	-0.0329
1.18	-0.0242	2801.19	0.0315	1.19	-0.0223	1.19	-0.0332
1.18	-0.0242	2801.2	0.0315	1.19	-0.0223	1.19	-0.0335
1.18	-0.0236	2801.2	0.0315	1.19	-0.0223	1.19	-0.0335
1.19	-0.0242	2801.2	0.0315	1.2	-0.0226	1.2	-0.0338
1.19	-0.0242	2801.21	0.0315	1.2	-0.0229	1.2	-0.0341
1.19	-0.0242	2801.21	0.0327	1.2	-0.0229	1.2	-0.0341
1.19	-0.0242	2801.21	0.0315	1.2	-0.0229	1.21	-0.0341
1.2	-0.0248	2801.21	0.0327	1.21	-0.0233	1.21	-0.0341
1.2	-0.0236	2801.22	0.0327	1.21	-0.0233	1.21	-0.0341
1.2	-0.0242	2801.22	0.0315	1.21	-0.0233	1.21	-0.0344
1.21	-0.0242	2801.22	0.0315	1.22	-0.0233	1.22	-0.0344
1.21	-0.0242	2801.22	-0.0168	1.22	-0.0233	1.22	-0.0338
1.21	-0.0242	2801.22	-0.0168	1.22	-0.0236	1.22	-0.0338
1.22	-0.0236	2801.23	-0.0186	1.22	-0.0233	1.23	-0.0341
1.22	-0.0242	2801.23	-0.0204	1.23	-0.0236	1.23	-0.0341
1.22	-0.0248	2801.23	-0.0222	1.23	-0.0233	1.23	-0.0344
1.22	-0.0242	2801.23	-0.0243	1.23	-0.0236	1.23	-0.0341
1.23	-0.0242	2801.24	-0.0243	1.24	-0.0236	1.24	-0.0344
1.23	-0.0248	2801.24	-0.0243	1.24	-0.0242	1.24	-0.0344
1.23	-0.0242	2801.24	-0.0252	1.24	-0.0236	1.24	-0.0344
1.23	-0.0242	2801.25	-0.0261	1.24	-0.0236	1.25	-0.0344
1.24	-0.0236	2801.25	-0.027	1.25	-0.0236	1.25	-0.0347
1.24	-0.0242	2801.25	-0.0288	1.25	-0.0236	1.25	-0.035
1.24	-0.0242	2801.25	-0.0279	1.25	-0.0236	1.25	-0.0347
1.25	-0.0236	2801.26	-0.0297	1.26	-0.0236	1.26	-0.0353
1.25	-0.0248	2801.26	-0.0288	1.26	-0.0236	1.26	-0.035
1.25	-0.0242	2801.26	-0.0297	1.26	-0.0236	1.26	-0.0353
1.25	-0.0236	2801.27	-0.0288	1.26	-0.0242	1.27	-0.0353
1.26	-0.0242	2801.27	-0.0297	1.27	-0.0242	1.27	-0.0353
1.26	-0.0242	2801.27	-0.0288	1.27	-0.0242	1.27	-0.0357
1.26	-0.0236	2801.27	-0.0297	1.27	-0.0245	1.27	-0.0353
1.27	-0.0242	2801.28	-0.0297	1.28	-0.0242	1.28	-0.0357
1.27	-0.0236	2801.28	-0.0297	1.28	-0.0245	1.28	-0.036
1.27	-0.0242	2801.28	-0.0297	1.28	-0.0248	1.28	-0.036
1.27	-0.0242	2801.29	-0.0297	1.28	-0.0248	1.29	-0.036
1.28	-0.0236	2801.29	-0.0297	1.29	-0.0248	1.29	-0.0363
1.28	-0.0242	2801.29	-0.0297	1.29	-0.0248	1.29	-0.0363
1.28	-0.0236	2801.29	-0.0297	1.29	-0.0245	1.29	-0.0363
1.29	-0.0242	2801.3	-0.0297	1.3	-0.0248	1.3	-0.0363
1.29	-0.0236	2801.3	-0.0297	1.3	-0.0248	1.3	-0.0366
1.29	-0.0242	2801.3	-0.0297	1.3	-0.0248	1.3	-0.0366
1.29	-0.0242	2801.31	-0.0297	1.3	-0.0248	1.31	-0.0369
1.3	-0.0242	2801.31	-0.0306	1.31	-0.0248	1.31	-0.0363
1.3	-0.0236	2801.31	-0.0297	1.31	-0.0248	1.31	-0.0372
1.3	-0.0242	2801.31	-0.0306	1.31	-0.0248	1.31	-0.0366
1.31	-0.0242	2801.32	-0.0297	1.32	-0.0248	1.32	-0.0375
1.31	-0.0248	2801.32	-0.0297	1.32	-0.0251	1.32	-0.0375
1.31	-0.0242	2801.32	-0.0297	1.32	-0.0248	1.32	-0.0372
1.31	-0.0236	2801.33	-0.0306	1.32	-0.0251	1.33	-0.0372
1.32	-0.0236	2801.33	-0.0306	1.33	-0.0248	1.33	-0.0375
1.32	-0.0242	2801.33	-0.0297	1.33	-0.0248	1.33	-0.0375
1.32	-0.0242	2801.33	-0.0306	1.33	-0.0248	1.33	-0.0375
1.33	-0.0242	2801.34	-0.0297	1.34	-0.0251	1.34	-0.0375
1.33	-0.0242	2801.34	-0.0306	1.34	-0.0248	1.34	-0.0378
1.33	-0.0242	2801.34	-0.0306	1.34	-0.0251	1.34	-0.0381
1.33	-0.0236	2801.35	-0.0297	1.34	-0.0254	1.35	-0.0381
1.34	-0.0242	2801.35	-0.0306	1.35	-0.0254	1.35	-0.0388
1.34	-0.0242	2801.35	-0.0306	1.35	-0.0257	1.35	-0.0391
1.34	-0.0242	2801.35	-0.0306	1.35	-0.0251	1.35	-0.0394
1.34	-0.0236	2801.36	-0.0297	1.36	-0.0257	1.36	-0.0394
1.35	-0.0236	2801.36	-0.0306	1.36	-0.0251	1.36	-0.0397
1.35	-0.0242	2801.36	-0.0297	1.36	-0.0254	1.36	-0.0397
1.35	-0.0242	2801.37	-0.0297	1.37	-0.0254	1.37	-0.04
1.36	-0.0242	2801.37	-0.0306	1.37	-0.026	1.37	-0.0397
1.36	-0.0242	2801.37	-0.0306	1.37	-0.0254	1.37	-0.0397
1.36	-0.0236	2801.37	-0.0297	1.37	-0.026	1.37	-0.0403
1.36	-0.0242	2801.38	-0.0297	1.38	-0.0264	1.38	-0.0403
1.37	-0.0242	2801.38	-0.0306	1.38	-0.026	1.38	-0.0406
1.37	-0.0242	2801.38	-0.0306	1.38	-0.026	1.38	-0.0406
1.37	-0.0236	2801.39	-0.0306	1.39	-0.026	1.39	-0.0409
1.38	-0.0236	2801.39	-0.0306	1.39	-0.0267	1.39	-0.0409
1.38	-0.0242	2801.39	-0.0306	1.39	-0.0264	1.39	-0.0409
1.38	-0.0236	2801.39	-0.0306	1.39	-0.0267	1.39	-0.0409
1.38	-0.0236	2801.4	-0.0306	1.4	-0.0267	1.4	-0.0412
1.39	-0.0242	2801.4	-0.0306	1.4	-0.0267	1.4	-0.0412
1.39	-0.0242	2801.4	-0.0297	1.4	-0.0273	1.4	-0.0415
1.39	-0.0242	2801.41	-0.0306	1.4	-0.027	1.41	-0.0415
1.4	-0.0242	2801.41	-0.0306	1.41	-0.0273	1.41	-0.0415
1.4	-0.0236	2801.41	-0.0306	1.41	-0.0273	1.41	-0.0412
1.4	-0.0236	2801.41	-0.0306	1.41	-0.0276	1.41	-0.0415
1.4	-0.0242	2801.42	-0.0306	1.42	-0.0276	1.42	-0.0415
1.41	-0.0236	2801.42	-0.0306	1.42	-0.0276	1.42	-0.0412
1.41	-0.0236	2801.42	-0.0306	1.42	-0.0276	1.42	-0.0415
1.41	-0.0236	2801.43	-0.0306	1.42	-0.0279	1.43	-0.0419
1.42	-0.0236	2801.43	-0.0306	1.43	-0.0276	1.43	-0.0419
1.42	-0.0242	2801.43	-0.0306	1.43	-0.0279	1.43	-0.0422
1.42	-0.0236	2801.43	-0.0306	1.43	-0.0279	1.43	-0.0422
1.42	-0.0242	2801.44	-0.0306	1.44	-0.0279	1.44	-0.0425
1.43	-0.0242	2801.44	-0.0306	1.44	-0.0285	1.44	-0.0422
1.43	-0.0242	2801.44	-0.0306	1.44	-0.0285	1.44	-0.0425
1.43	-0.0236	2801.45	-0.0297	1.44	-0.0282	1.45	-0.0428
1.44	-0.0236	2801.45	-0.0297	1.45	-0.0285	1.45	-0.0428
1.44	-0.0236	2801.45	-0.0306	1.45	-0.0285	1.45	-0.0425
1.44	-0.0242	2801.45	-0.0306	1.45	-0.0288	1.45	-0.0434
1.44	-0.0236	2801.46	-0.0306	1.46	-0.0285	1.46	-0.0434
1.45	-0.0242	2801.46	-0.0306	1.46	-0.0288	1.46	-0.0437
1.45	-0.0242	2801.46	-0.0306	1.46	-0.0285	1.46	-0.0437
1.45	-0.0236	2801.46	-0.0306	1.47	-0.0291	1.47	-0.0437
1.46	-0.0242	2801.47	-0.0306	1.47	-0.0295	1.47	-0.0437
1.46	-0.0242	2801.47	-0.0306	1.47	-0.0295	1.47	-0.044
1.46	-0.0242	2801.47	-0.0306	1.48	-0.0298	1.47	-0.044
1.46	-0.0242	2801.48	-0.0306	1.48	-0.0298	1.48	-0.044
1.47	-0.0242	2801.48	-0.0306	1.48	-0.0298	1.48	-0.044
1.47	-0.0242	2801.48	-0.0306	1.49	-0.0298	1.48	-0.044
1.47	-0.0236	2801.48	-0.0306	1.49	-0.0295	1.49	-0.0443
1.48	-0.0242	2801.49	-0.0306	1.5	-0.0295	1.49	-0.044
1.48	-0.0236	2801.49	-0.0306	1.5	-0.0301	1.49	-0.0446
1.48	-0.0242	2801.49	-0.0306	1.5	-0.0301	1.49	-0.0443
1.48	-0.0242	2801.5	-0.0306	1.51	-0.0304	1.5	-0.0443
1.49	-0.0242	2801.5	-0.0306	1.51	-0.0301	1.5	-0.045
1.49	-0.0236	2801.5	-0.0306	1.51	-0.0304	1.5	-0.0446
1.49	-0.0242	2801.51	-0.0306	1.52	-0.0307	1.5	-0.0453
1.5	-0.0236	2801.51	-0.0306	1.52	-0.031	1.51	-0.0453
1.5	-0.0236	2801.51	-0.0306	1.52	-0.0313	1.51	-0.0453
1.5	-0.0236	2801.51	-0.0306	1.53	-0.0313	1.51	-0.0456
1.5	-0.0242	2801.52	-0.0306	1.53	-0.0316	1.52	-0.0456
1.51	-0.0242	2801.52	-0.0306	1.53	-0.0316	1.52	-0.0459
1.51	-0.0236	2801.52	-0.0306	1.53	-0.0316	1.52	-0.0459
1.51	-0.0242	2801.52	-0.0306	1.54	-0.0319	1.52	-0.0462
1.51	-0.0242	2801.53	-0.0306	1.54	-0.0322	1.53	-0.0462
1.52	-0.0236	2801.53	-0.0315	1.54	-0.0322	1.53	-0.0459
1.52	-0.0242	2801.53	-0.0306	1.55	-0.0322	1.53	-0.0459
1.52	-0.0242	2801.54	-0.0306	1.55	-0.0326	1.54	-0.0462
1.53	-0.0242	2801.54	-0.0306	1.55	-0.0326	1.54	-0.0462
1.53	-0.0236	2801.54	-0.0306	1.55	-0.0326	1.54	-0.0459
1.53	-0.0242	2801.55	-0.0306	1.56	-0.0326	1.54	-0.0465
1.53	-0.0242	2801.55	-0.0306	1.56	-0.0332	1.55	-0.0465
1.54	-0.0236	2801.55	-0.0306	1.56	-0.0329	1.55	-0.0462
1.54	-0.0236	2801.55	-0.0306	1.57	-0.0332	1.55	-0.0462
1.54	-0.0236	2801.56	-0.0306	1.57	-0.0332	1.56	-0.0459
1.55	-0.0242	2801.56	-0.0297	1.57	-0.0332	1.56	-0.0462
1.55	-0.0236	2801.56	-0.0306	1.57	-0.0335	1.56	-0.0465
1.55	-0.0236	2801.57	-0.0306	1.58	-0.0335	1.56	-0.0468
1.55	-0.0236	2801.57	-0.0306	1.58	-0.0335	1.57	-0.0468
1.56	-0.0236	2801.57	-0.0306	1.58	-0.0338	1.57	-0.0471
1.56	-0.0236	2801.57	-0.0306	1.59	-0.0335	1.57	-0.0471
1.56	-0.0242	2801.58	-0.0306	1.59	-0.0338	1.58	-0.0468
1.57	-0.0242	2801.58	-0.0306	1.59	-0.0335	1.58	-0.0471
1.57	-0.0242	2801.58	-0.0306	1.6	-0.0335	1.58	-0.0471
1.57	-0.0236	2801.59	-0.0297	1.6	-0.0338	1.58	-0.0474
1.57	-0.0242	2801.59	-0.0306	1.6	-0.0338	1.59	-0.0474
1.58	-0.0236	2801.59	-0.0315	1.6	-0.0338	1.59	-0.0474
1.58	-0.0236	2801.59	-0.0306	1.61	-0.0341	1.59	-0.0477
1.58	-0.0242	2801.6	-0.0306	1.61	-0.0338	1.6	-0.0477
1.59	-0.0236	2801.6	-0.0306	1.61	-0.0341	1.6	-0.0477
1.59	-0.0236	2801.6	-0.0306	1.62	-0.0338	1.6	-0.0477
1.59	-0.0236	2801.61	-0.0306	1.62	-0.0341	1.6	-0.0481
1.59	-0.0236	2801.61	-0.0306	1.62	-0.0341	1.61	-0.0481
1.6	-0.0242	2801.61	-0.0306	1.62	-0.0341	1.61	-0.0484
1.6	-0.0236	2801.61	-0.0306	1.63	-0.0341	1.61	-0.0481
1.6	-0.0242	2801.62	-0.0306	1.63	-0.0338	1.62	-0.0481
1.61	-0.0236	2801.62	-0.0306	1.63	-0.0344	1.62	-0.0481
1.61	-0.0242	2801.62	-0.0306	1.64	-0.0344	1.62	-0.0484
1.61	-0.0242	2801.62	-0.0306	1.64	-0.0344	1.62	-0.0481
1.61	-0.0236	2801.63	-0.0306	1.64	-0.0344	1.63	-0.0484
1.62	-0.0236	2801.63	-0.0306	1.64	-0.0344	1.63	-0.0484
1.62	-0.0242	2801.63	-0.0306	1.65	-0.0344	1.63	-0.0481
1.62	-0.0236	2801.64	-0.0297	1.65	-0.0347	1.63	-0.0484
1.63	-0.0236	2801.64	-0.0306	1.65	-0.0347	1.64	-0.0484
1.63	-0.0242	2801.64	-0.0306	1.66	-0.035	1.64	-0.0487
1.63	-0.0242	2801.64	-0.0306	1.66	-0.035	1.64	-0.0484
1.63	-0.0236	2801.65	-0.0306	1.66	-0.0357	1.65	-0.0487
1.64	-0.0236	2801.65	-0.0306	1.66	-0.0357	1.65	-0.0481
1.64	-0.0242	2801.65	-0.0306	1.67	-0.0357	1.65	-0.0487
1.64	-0.0242	2801.66	-0.0306	1.67	-0.0353	1.65	-0.0487
1.65	-0.0242	2801.66	-0.0306	1.67	-0.036	1.66	-0.0487
1.65	-0.0242	2801.66	-0.0306	1.68	-0.036	1.66	-0.0487
1.65	-0.0236	2801.66	-0.0306	1.68	-0.036	1.66	-0.0487
1.65	-0.0236	2801.67	-0.0306	1.68	-0.036	1.67	-0.0484
1.66	-0.0242	2801.67	-0.0306	1.68	-0.0357	1.67	-0.0487
1.66	-0.0236	2801.67	-0.0315	1.69	-0.036	1.67	-0.0484
1.66	-0.0236	2801.68	-0.0306	1.69	-0.036	1.67	-0.0484
1.67	-0.0242	2801.68	-0.0297	1.69	-0.036	1.68	-0.049
1.67	-0.0236	2801.68	-0.0306	1.7	-0.0363	1.68	-0.0487
1.67	-0.0236	2801.68	-0.0306	1.7	-0.0363	1.68	-0.049
1.67	-0.0242	2801.69	-0.0306	1.7	-0.0366	1.69	-0.049
1.68	-0.0236	2801.69	-0.0306	1.7	-0.036	1.69	-0.049
1.68	-0.0236	2801.69	-0.0306	1.71	-0.0366	1.69	-0.0493
1.68	-0.0236	2801.7	-0.0306	1.71	-0.036	1.69	-0.0493
1.69	-0.0236	2801.7	-0.0306	1.71	-0.0369	1.7	-0.0493
1.69	-0.0236	2801.7	-0.0306	1.72	-0.0363	1.7	-0.0496
1.69	-0.0236	2801.7	-0.0306	1.72	-0.0369	1.7	-0.0493
1.69	-0.0242	2801.71	-0.0306	1.72	-0.0366	1.71	-0.0496
1.7	-0.0236	2801.71	-0.0297	1.73	-0.0369	1.71	-0.0499
1.7	-0.0236	2801.71	-0.0306	1.73	-0.0369	1.71	-0.0493
1.7	-0.0236	2801.72	-0.0306	1.73	-0.0372	1.71	-0.0499
1.71	-0.0242	2801.72	-0.0306	1.73	-0.0375	1.72	-0.0496
1.71	-0.0242	2801.72	-0.0306	1.74	-0.0372	1.72	-0.0496
1.71	-0.0242	2801.72	-0.0306	1.74	-0.0375	1.72	-0.0499
1.71	-0.0242	2801.73	-0.0306	1.74	-0.0369	1.73	-0.0499
1.72	-0.0242	2801.73	-0.0306	1.75	-0.0375	1.73	-0.0499
1.72	-0.0236	2801.73	-0.0297	1.75	-0.0375	1.73	-0.0502
1.72	-0.0242	2801.74	-0.0306	1.75	-0.0378	1.73	-0.0499
1.73	-0.0236	2801.74	-0.0306	1.75	-0.0375	1.74	-0.0496
1.73	-0.0242	2801.74	-0.0306	1.76	-0.0378	1.74	-0.0499
1.73	-0.0236	2801.74	-0.0306	1.76	-0.0378	1.74	-0.0502
1.73	-0.0236	2801.75	-0.0306	1.76	-0.0381	1.75	-0.0499
1.74	-0.0242	2801.75	-0.0306	1.76	-0.0378	1.75	-0.0502
1.74	-0.0236	2801.75	-0.0306	1.77	-0.0381	1.75	-0.0502
1.74	-0.0236	2801.76	-0.0306	1.77	-0.0378	1.75	-0.0502
1.75	-0.0236	2801.76	-0.0306	1.77	-0.0384	1.76	-0.0502
1.75	-0.0236	2801.76	-0.0306	1.78	-0.0381	1.76	-0.0502
1.75	-0.0242	2801.76	-0.0306	1.78	-0.0384	1.76	-0.0502
1.75	-0.0242	2801.77	-0.0315	1.78	-0.0381	1.77	-0.0502
1.76	-0.0242	2801.77	-0.0306	1.78	-0.0384	1.77	-0.0502
1.76	-0.0236	2801.77	-0.0306	1.79	-0.0381	1.77	-0.0505
1.76	-0.0236	2801.78	-0.0306	1.79	-0.0384	1.77	-0.0505
1.76	-0.0236	2801.78	-0.0306	1.79	-0.0384	1.78	-0.0505
1.77	-0.0242	2801.78	-0.0306	1.8	-0.0384	1.78	-0.0505
1.77	-0.0242	2801.78	-0.0306	1.8	-0.0388	1.78	-0.0505
1.77	-0.0236	2801.79	-0.0306	1.8	-0.0384	1.79	-0.0505
1.78	-0.0236	2801.79	-0.0306	1.8	-0.0384	1.79	-0.0505
1.78	-0.0236	2801.79	-0.0306	1.81	-0.0388	1.79	-0.0505
1.78	-0.0242	2801.8	-0.0306	1.81	-0.0388	1.79	-0.0505
1.78	-0.0236	2801.8	-0.0306	1.81	-0.0388	1.8	-0.0508
1.79	-0.0242	2801.8	-0.0297	1.82	-0.0388	1.8	-0.0508
1.79	-0.0242	2801.8	-0.0306	1.82	-0.0388	1.8	-0.0508
1.79	-0.0242	2801.81	-0.0306	1.82	-0.0391	1.81	-0.0508
1.8	-0.0242	2801.81	-0.0297	1.82	-0.0388	1.81	-0.0508
1.8	-0.0242	2801.81	-0.0306	1.83	-0.0388	1.81	-0.0508
1.8	-0.0236	2801.82	-0.0306	1.83	-0.0391	1.81	-0.0512
1.8	-0.0242	2801.82	-0.0306	1.83	-0.0391	1.82	-0.0508
1.81	-0.0242	2801.82	-0.0306	1.83	-0.0388	1.82	-0.0512
1.81	-0.0242	2801.82	-0.0306	1.84	-0.0388	1.82	-0.0508
1.81	-0.0236	2801.83	-0.0306	1.84	-0.0391	1.82	-0.0515
1.82	-0.0236	2801.83	-0.0306	1.84	-0.0391	1.83	-0.0512
1.82	-0.0242	2801.83	-0.0306	1.85	-0.0388	1.83	-0.0512
1.82	-0.0242	2801.84	-0.0315	1.85	-0.0397	1.83	-0.0512
1.82	-0.0236	2801.84	-0.0315	1.85	-0.0397	1.84	-0.0512
1.83	-0.0242	2801.84	-0.0306	1.85	-0.0397	1.84	-0.0515
1.83	-0.0236	2801.84	-0.0306	1.86	-0.0394	1.84	-0.0512
1.83	-0.0236	2801.85	-0.0306	1.86	-0.0394	1.85	-0.0515
1.84	-0.0242	2801.85	-0.0306	1.86	-0.0397	1.85	-0.0512
1.84	-0.0242	2801.85	-0.0306	1.87	-0.0397	1.85	-0.0515
1.84	-0.0242	2801.86	-0.0306	1.87	-0.0397	1.85	-0.0512
1.84	-0.0236	2801.86	-0.0306	1.87	-0.0394	1.86	-0.0512
1.85	-0.0236	2801.86	-0.0306	1.87	-0.04	1.86	-0.0512
1.85	-0.0236	2801.87	-0.0306	1.88	-0.04	1.86	-0.0512
1.85	-0.0236	2801.87	-0.0306	1.88	-0.0397	1.87	-0.0512
1.85	-0.0242	2801.87	-0.0306	1.88	-0.0403	1.87	-0.0515
1.86	-0.0236	2801.87	-0.0297	1.89	-0.0406	1.87	-0.0512
1.86	-0.0242	2801.88	-0.0306	1.89	-0.0403	1.87	-0.0515
1.86	-0.0236	2801.88	-0.0306	1.89	-0.0406	1.88	-0.0515
1.87	-0.0236	2801.88	-0.0306	1.89	-0.0406	1.88	-0.0512
1.87	-0.0236	2801.89	-0.0306	1.9	-0.0412	1.88	-0.0515
1.87	-0.0236	2801.89	-0.0306	1.9	-0.0412	1.88	-0.0515
1.87	-0.0236	2801.89	-0.0306	1.9	-0.0415	1.89	-0.0515
1.88	-0.0236	2801.89	-0.0306	1.91	-0.0415	1.89	-0.0518
1.88	-0.0236	2801.9	-0.0306	1.91	-0.0409	1.89	-0.0512
1.88	-0.0236	2801.9	-0.0306	1.91	-0.0415	1.9	-0.0512
1.89	-0.0242	2801.9	-0.0306	1.91	-0.0412	1.9	-0.0512
1.89	-0.0242	2801.9	-0.0306	1.92	-0.0419	1.9	-0.0512
1.89	-0.0236	2801.91	-0.0306	1.92	-0.0415	1.9	-0.0515
1.89	-0.0242	2801.91	-0.0297	1.92	-0.0415	1.91	-0.0512
1.9	-0.0242	2801.91	-0.0297	1.93	-0.0419	1.91	-0.0518
1.9	-0.0236	2801.92	-0.0306	1.93	-0.0415	1.91	-0.0512
1.9	-0.0242	2801.92	-0.0306	1.93	-0.0419	1.92	-0.0512
1.91	-0.0236	2801.92	-0.0306	1.93	-0.0415	1.92	-0.0512
1.91	-0.0242	2801.92	-0.0315	1.94	-0.0419	1.92	-0.0515
1.91	-0.0236	2801.93	-0.0306	1.94	-0.0419	1.93	-0.0518
1.91	-0.0242	2801.93	-0.0306	1.94	-0.0419	1.93	-0.0518
1.92	-0.0236	2801.93	-0.0306	1.95	-0.0419	1.93	-0.0512
1.92	-0.0236	2801.94	-0.0315	1.95	-0.0419	1.93	-0.0515
1.92	-0.0236	2801.94	-0.0306	1.95	-0.0419	1.94	-0.0518
1.93	-0.0242	2801.94	-0.0306	1.95	-0.0415	1.94	-0.0518
1.93	-0.0236	2801.94	-0.0306	1.96	-0.0419	1.94	-0.0518
1.93	-0.0236	2801.95	-0.0306	1.96	-0.0422	1.94	-0.0512
1.93	-0.0236	2801.95	-0.0306	1.96	-0.0422	1.95	-0.0512
1.94	-0.0236	2801.95	-0.0306	1.97	-0.0415	1.95	-0.0512
1.94	-0.0236	2801.96	-0.0306	1.97	-0.0415	1.95	-0.0512
1.94	-0.0242	2801.96	-0.0306	1.97	-0.0415	1.96	-0.0518
1.95	-0.0242	2801.96	-0.0297	1.98	-0.0415	1.96	-0.0518
1.95	-0.0242	2801.96	-0.0306	1.98	-0.0422	1.96	-0.0512
1.95	-0.0242	2801.97	-0.0306	1.98	-0.0419	1.96	-0.0518
1.95	-0.0236	2801.97	-0.0306	1.98	-0.0415	1.97	-0.0515
1.96	-0.0236	2801.97	-0.0306	1.99	-0.0415	1.97	-0.0515
1.96	-0.0242	2801.98	-0.0306	1.99	-0.0422	1.97	-0.0512
1.96	-0.0236	2801.98	-0.0306	1.99	-0.0419	1.98	-0.0512
1.97	-0.0236	2801.98	-0.0306	1.99	-0.0419	1.98	-0.0515
1.97	-0.0236	2801.98	-0.0306	2	-0.0425	1.98	-0.0512
1.97	-0.0236	2801.99	-0.0315	2	-0.0419	1.99	-0.0515
1.97	-0.0236	2801.99	-0.0306	2	0.0239	1.99	-0.0515
1.98	-0.0236	2801.99	-0.0306	2	0.0239	1.99	-0.0518
1.98	-0.0236	2802	-0.0306	2.01	0.0276	1.99	-0.0512
1.98	-0.0236	2802	-0.0306	2.01	0.0301	2	-0.0518
1.98	-0.0242	2802	-0.0306	2.01	0.0326	2	-0.0518
1.99	-0.0236	2802	-0.0306	2.01	0.0338	2	-0.0518
1.99	-0.0242	2802.01	-0.0306	2.02	0.035	2	0.0273
1.99	-0.0236	2802.01	-0.0306	2.02	0.036	2	0.0273
2	-0.0242	2802.01	-0.0306	2.02	0.0375	2.01	0.0326
2	-0.0242	2802.02	-0.0297	2.03	0.0381	2.01	0.0357
2	-0.0236	2802.02	-0.0306	2.03	0.0381	2.01	0.0381
--	--	2802.02	-0.0306	2.03	0.0381	2.01	0.0394
2	0.0124	2802.02	-0.0306	2.03	0.0384	2.02	0.0412
2	0.0136	2802.03	-0.0306	2.04	0.0388	2.02	0.0428
2.01	0.0142	2802.03	-0.0306	2.04	0.0397	2.02	0.0431
2.01	0.0162	2802.03	-0.0306	2.04	0.0397	2.03	0.0446
2.01	0.0162	2802.04	-0.0306	2.05	0.0394	2.03	0.0456
2.01	0.0174	2802.04	-0.0306	2.05	0.04	2.03	0.0465
2.02	0.0186	2802.04	-0.0306	2.05	0.0391	2.03	0.0471
2.02	0.0192	2802.04	-0.0315	2.06	0.0391	2.04	0.0474
2.02	0.0192	2802.05	-0.0306	2.06	0.04	2.04	0.0487
2.03	0.0192	2802.05	-0.0306	2.06	0.04	2.04	0.0493
2.03	0.0198	2802.05	-0.0306	2.06	0.04	2.05	0.0496
2.03	0.021	2802.06	-0.0306	2.07	0.0397	2.05	0.0493
2.03	0.021	2802.06	-0.0306	2.07	0.04	2.05	0.0496
2.04	0.021	2802.06	-0.0306	2.07	0.04	2.05	0.0499
2.04	0.0204	2802.06	-0.0306	2.08	0.04	2.06	0.0508
2.04	0.021	2802.07	-0.0306	2.08	0.0394	2.06	0.0508
2.05	0.0204	2802.07	-0.0306	2.08	0.0403	2.06	0.0512
2.05	0.021	2802.07	-0.0306	2.08	0.0397	2.07	0.0515
2.05	0.021	2802.08	-0.0306	2.09	0.04	2.07	0.0515
2.05	0.021	2802.08	-0.0306	2.09	0.04	2.07	0.0515
2.06	0.0218	2802.08	-0.0306	2.09	0.0403	2.07	0.0515
2.06	0.0218	2802.08	-0.0306	2.09	0.0394	2.08	0.0518
2.06	0.0236	2802.09	-0.0306	2.1	0.0397	2.08	0.0518
2.07	0.0236	2802.09	-0.0315	2.1	0.0394	2.08	0.0515
2.07	0.0236	2802.09	-0.0306	2.1	0.0397	2.08	0.0518
2.07	0.023	2802.1	-0.0306	2.11	0.0394	2.09	0.0518
2.08	0.0236	2802.1	-0.0306	2.11	0.0397	2.09	0.0521
2.08	0.0236	2802.1	-0.0306	2.11	0.04	2.09	0.0521
2.08	0.023	2802.1	-0.0306	2.11	0.0403	2.1	0.0521
2.08	0.023	2802.11	-0.0306	2.12	0.0394	2.1	0.0518
2.09	0.0236	2802.11	-0.0306	2.12	0.0403	2.1	0.0521
2.09	0.023	2802.11	-0.0306	2.12	0.0397	2.1	0.0524
2.09	0.023	2802.12	-0.0306	2.13	0.04	2.11	0.0518
2.1	0.023	2802.12	-0.0306	2.13	0.0397	2.11	0.0524
2.1	0.0236	2802.12	-0.0306	2.13	0.04	2.11	0.0527
2.1	0.023	2802.12	-0.0306	2.13	0.0397	2.12	0.0521
2.1	0.0236	2802.13	-0.0306	2.14	0.04	2.12	0.0524
2.11	0.0236	2802.13	-0.0306	2.14	0.04	2.12	0.0521
2.11	0.0236	2802.13	-0.0297	2.14	0.04	2.13	0.0524
2.11	0.0236	2802.14	-0.0306	2.15	0.0394	2.13	0.0524
2.12	0.023	2802.14	-0.0297	2.15	0.0394	2.13	0.0521
2.12	0.023	2802.14	-0.0306	2.15	0.04	2.13	0.0524
2.12	0.023	2802.14	-0.0297	2.15	0.0394	2.14	0.0521
2.12	0.023	2802.15	-0.0306	2.16	0.04	2.14	0.0527
2.13	0.0236	2802.15	-0.0306	2.16	0.0394	2.14	0.0521
2.13	0.023	2802.15	-0.0306	2.16	0.0394	2.14	0.0524
2.13	0.0236	2802.16	-0.0306	2.17	0.04	2.15	0.0521
2.14	0.023	2802.16	-0.0306	2.17	0.04	2.15	0.0524
2.14	0.023	2802.16	-0.0315	2.17	0.04	2.15	0.0524
2.14	0.023	2802.16	-0.0306	2.17	0.0391	2.16	0.0524
2.14	0.0236	2802.17	-0.0306	2.18	0.04	2.16	0.0527
2.15	0.0224	2802.17	-0.0306	2.18	0.04	2.16	0.0527
2.15	0.023	2802.17	-0.0306	2.18	0.0391	2.16	0.0521
2.15	0.0236	2802.18	-0.0306	2.19	0.04	2.17	0.0521
2.16	0.0236	2802.18	-0.0306	2.19	0.0397	2.17	0.0524
2.16	0.023	2802.18	-0.0306	2.19	0.0397	2.17	0.0521
2.16	0.0236	2802.18	-0.0306	2.19	0.0403	2.18	0.0524
2.17	0.0236	2802.19	-0.0306	2.2	0.0394	2.18	0.0527
2.17	0.0236	2802.19	-0.0306	2.2	0.0391	2.18	0.0521
2.17	0.0236	2802.19	-0.0306	2.2	0.0394	2.18	0.0524
2.17	0.0236	2802.2	-0.0306	2.21	0.0391	2.19	0.0521
2.18	0.0236	2802.2	-0.0306	2.21	0.0391	2.19	0.0521
2.18	0.0236	2802.2	-0.0306	2.21	0.0394	2.19	0.0521
2.18	0.023	2802.2	-0.0306	2.21	0.0391	2.2	0.0521
2.19	0.023	2802.21	-0.0306	2.22	0.0397	2.2	0.0521
2.19	0.023	2802.21	-0.0306	2.22	0.0391	2.2	0.0521
2.19	0.0236	2802.21	-0.0306	2.22	0.0394	2.2	0.0518
2.19	0.0236	2802.22	-0.0306	2.23	0.0388	2.21	0.0518
2.2	0.023	2802.22	-0.0306	2.23	0.0388	2.21	0.0521
2.2	0.023	2802.22	-0.0306	2.23	0.0394	2.21	0.0518
2.2	0.0236	2802.22	0.0204	2.23	0.0388	2.22	0.0524
2.21	0.023	2802.22	0.0204	2.24	0.0384	2.22	0.0521
2.21	0.023	2802.23	0.0213	2.24	0.0391	2.22	0.0518
2.21	0.0236	2802.23	0.0234	2.24	0.0391	2.22	0.0521
2.21	0.0236	2802.23	0.0243	2.25	0.0391	2.23	0.0521
2.22	0.023	2802.24	0.0252	2.25	0.0391	2.23	0.0518
2.22	0.0236	2802.24	0.0252	2.25	0.0384	2.23	0.0518
2.22	0.023	2802.24	0.0252	2.25	0.0384	2.24	0.0521
2.23	0.0236	2802.24	0.0261	2.26	0.0384	2.24	0.0518
2.23	0.023	2802.25	0.0261	2.26	0.0381	2.24	0.0518
2.23	0.0236	2802.25	0.027	2.26	0.0381	2.24	0.0518
2.23	0.023	2802.25	0.0261	2.27	0.0381	2.25	0.0518
2.24	0.023	2802.26	0.027	2.27	0.0384	2.25	0.0518
2.24	0.023	2802.26	0.0261	2.27	0.0381	2.25	0.0518
2.24	0.0236	2802.26	0.027	2.27	0.0381	2.26	0.0515
2.25	0.0242	2802.26	0.027	2.28	0.0381	2.26	0.0515
2.25	0.0236	2802.27	0.0279	2.28	0.0381	2.26	0.0515
2.25	0.0236	2802.27	0.0279	2.28	0.0381	2.26	0.0515
2.25	0.023	2802.27	0.0279	2.29	0.0381	2.27	0.0515
2.26	0.0236	2802.28	0.0288	2.29	0.0381	2.27	0.0515
2.26	0.0236	2802.28	0.0288	2.29	0.0381	2.27	0.0515
2.26	0.0236	2802.28	0.0297	2.29	0.0381	2.28	0.0515
2.27	0.0224	2802.28	0.0297	2.3	0.0381	2.28	0.0515
2.27	0.0236	2802.29	0.0306	2.3	0.0381	2.28	0.0515
2.27	0.0236	2802.29	0.0297	2.3	0.0378	2.28	0.0515
2.27	0.0236	2802.29	0.0297	2.31	0.0378	2.29	0.0515
2.28	0.0242	2802.29	0.0297	2.31	0.0378	2.29	0.0512
2.28	0.0236	2802.3	0.0297	2.31	0.0378	2.29	0.0515
2.28	0.023	2802.3	0.0306	2.31	0.0378	2.3	0.0515
2.29	0.023	2802.3	0.0306	2.32	0.0378	2.3	0.0515
2.29	0.0242	2802.31	0.0306	2.32	0.0375	2.3	0.0515
2.29	0.023	2802.31	0.0288	2.32	0.0375	2.3	0.0512
2.29	0.023	2802.31	0.0297	2.32	0.0375	2.31	0.0512
2.3	0.0236	2802.31	0.0306	2.33	0.0369	2.31	0.0512
2.3	0.0236	2802.32	0.0306	2.33	0.0369	2.31	0.0515
2.3	0.0236	2802.32	0.0315	2.33	0.0366	2.32	0.0515
2.3	0.023	2802.32	0.0297	2.34	0.0363	2.32	0.0512
2.31	0.0236	2802.33	0.0315	2.34	0.0372	2.32	0.0512
2.31	0.023	2802.33	0.0306	2.34	0.0369	2.32	0.0505
2.31	0.023	2802.33	0.0306	2.34	0.0363	2.33	0.0508
2.32	0.0236	2802.33	0.0315	2.35	0.0363	2.33	0.0502
2.32	0.0242	2802.34	0.0315	2.35	0.0363	2.33	0.0508
2.32	0.023	2802.34	0.0306	2.35	0.0363	2.34	0.0505
2.33	0.0236	2802.34	0.0306	2.36	0.036	2.34	0.0502
2.33	0.0242	2802.35	0.0315	2.36	0.0357	2.34	0.0502
2.33	0.0242	2802.35	0.0327	2.36	0.036	2.34	0.0505
2.33	0.0242	2802.35	0.0315	2.37	0.036	2.35	0.0505
2.34	0.0236	2802.36	0.0315	2.37	0.0353	2.35	0.0502
2.34	0.0236	2802.36	0.0306	2.37	0.0357	2.35	0.0502
2.34	0.023	2802.36	0.0315	2.37	0.0353	2.35	0.0499
2.34	0.0236	2802.36	0.0315	2.38	0.036	2.36	0.0499
2.35	0.023	2802.37	0.0315	2.38	0.036	2.36	0.0502
2.35	0.023	2802.37	0.0315	2.38	0.036	2.36	0.0499
2.35	0.023	2802.37	0.0306	2.39	0.0357	2.37	0.0496
2.36	0.0236	2802.37	0.0315	2.39	0.035	2.37	0.0499
2.36	0.0242	2802.38	0.0315	2.39	0.035	2.37	0.0496
2.36	0.0242	2802.38	0.0315	2.39	0.0357	2.38	0.0493
2.36	0.0236	2802.38	0.0315	2.4	0.0357	2.38	0.0493
2.37	0.0236	2802.39	0.0315	2.4	0.0347	2.38	0.0493
2.37	0.0242	2802.39	0.0315	2.4	0.0353	2.38	0.0493
2.37	0.0224	2802.39	0.0315	2.41	0.0357	2.39	0.0493
2.38	0.023	2802.39	0.0306	2.41	0.0344	2.39	0.0493
2.38	0.023	2802.4	0.0315	2.41	0.0353	2.39	0.0496
2.38	0.023	2802.4	0.0315	2.41	0.0341	2.39	0.0493
2.38	0.0236	2802.4	0.0306	2.42	0.035	2.4	0.0493
2.39	0.0242	2802.41	0.0315	2.42	0.0341	2.4	0.0493
2.39	0.023	2802.41	0.0315	2.42	0.0341	2.4	0.0493
2.39	0.0236	2802.41	0.0315	2.43	0.0344	2.41	0.0493
2.4	0.0236	2802.41	0.0315	2.43	0.0338	2.41	0.049
2.4	0.0242	2802.42	0.0315	2.43	0.0338	2.41	0.049
2.4	0.0236	2802.42	0.0327	2.43	0.0341	2.41	0.049
2.4	0.0236	2802.42	0.0327	2.44	0.0341	2.42	0.0487
2.41	0.0236	2802.43	0.0315	2.44	0.0338	2.42	0.049
2.41	0.0236	2802.43	0.0315	2.44	0.0335	2.42	0.0493
2.41	0.0236	2802.43	0.0315	2.45	0.0338	2.43	0.0487
2.42	0.023	2802.43	0.0315	2.45	0.0335	2.43	0.0484
2.42	0.0236	2802.44	0.0327	2.45	0.0335	2.43	0.0493
2.42	0.023	2802.44	0.0315	2.45	0.0335	2.43	0.049
2.42	0.0242	2802.44	0.0315	2.46	0.0335	2.44	0.0484
2.43	0.0236	2802.45	0.0327	2.46	0.0335	2.44	0.049
2.43	0.0242	2802.45	0.0327	2.46	0.0338	2.44	0.049
2.43	0.0236	2802.45	0.0327	2.47	0.0335	2.45	0.049
2.44	0.0242	2802.45	0.0336	2.47	0.0338	2.45	0.049
2.44	0.0236	2802.46	0.0315	2.47	0.0332	2.45	0.0477
2.44	0.0236	2802.46	0.0315	2.48	0.0329	2.45	0.049
2.44	0.0242	2802.46	0.0315	2.48	0.0332	2.46	0.0487
2.45	0.0242	2802.47	0.0327	2.48	0.0329	2.46	0.0484
2.45	0.0236	2802.47	0.0327	2.48	0.0329	2.46	0.049
2.45	0.0236	2802.47	0.0327	2.49	0.0322	2.47	0.0487
2.46	0.0242	2802.47	0.0315	2.49	0.0326	2.47	0.0477
2.46	0.0236	2802.48	0.0327	2.49	0.0319	2.47	0.0487
2.46	0.0236	2802.48	0.0315	2.5	0.0319	2.47	0.0487
2.47	0.0242	2802.48	0.0315	2.5	0.0319	2.48	0.0484
2.47	0.0242	2802.49	0.0315	2.5	0.0316	2.48	0.0471
2.47	0.0236	2802.49	0.0327	2.5	0.0316	2.48	0.0477
2.47	0.0236	2802.49	0.0315	2.51	0.0316	2.49	0.0477
2.48	0.0242	2802.49	0.0315	2.51	0.0313	2.49	0.0477
2.48	0.0236	2802.5	0.0315	2.51	0.0313	2.49	0.0477
2.48	0.0236	2802.5	0.0315	2.52	0.031	2.49	0.0189
2.49	0.0242	2802.5	0.0315	2.52	0.031	2.5	0.0425
2.49	0.023	2802.51	0.0315	2.52	0.0307	2.5	0.0446
2.49	0.0242	2802.51	0.0315	2.52	0.0307	2.5	0.0453
2.49	0.023	2802.51	0.0327	2.53	0.0301	2.51	0.0456
2.5	0.0236	2802.51	0.0315	2.53	0.0307	2.51	0.0459
2.5	0.0242	2802.52	0.0315	2.53	0.0304	2.51	0.0462
2.5	0.0236	2802.52	0.0315	2.54	0.0301	2.51	0.0462
2.5	0.0236	2802.52	0.0327	2.54	0.0301	2.52	0.0462
2.51	0.0236	2802.53	0.0315	2.54	0.0298	2.52	0.0462
2.51	0.0242	2802.53	0.0315	2.54	0.0298	2.52	0.0462
2.51	0.023	2802.53	0.0327	2.55	0.0301	2.53	0.0462
2.52	0.0236	2802.53	0.0327	2.55	0.0298	2.53	0.0462
2.52	0.0236	2802.54	0.0327	2.55	0.0298	2.53	0.0459
2.52	0.023	2802.54	0.0315	2.56	0.0298	2.53	0.0459
2.52	0.023	2802.54	0.0315	2.56	0.0295	2.54	0.0459
2.53	0.0236	2802.55	0.0327	2.56	0.0295	2.54	0.0459
2.53	0.0242	2802.55	0.0315	2.56	0.0295	2.54	0.0459
2.53	0.0236	2802.55	0.0327	2.57	0.0291	2.55	0.0456
2.54	0.0236	2802.55	0.0315	2.57	0.0291	2.55	0.0456
2.54	0.0242	2802.56	0.0315	2.57	0.0288	2.55	0.0459
2.54	0.0236	2802.56	0.0315	2.58	0.0291	2.55	0.0453
2.54	0.0236	2802.56	0.0315	2.58	0.0288	2.56	0.0453
2.55	0.0236	2802.57	0.0315	2.58	0.0288	2.56	0.0453
2.55	0.0236	2802.57	0.0315	2.58	0.0285	2.56	0.045
2.55	0.0236	2802.57	0.0315	2.59	0.0285	2.57	0.045
2.56	0.0236	2802.57	0.0315	2.59	0.0285	2.57	0.045
2.56	0.0236	2802.58	0.0315	2.59	0.0285	2.57	0.045
2.56	0.0242	2802.58	0.0315	2.6	0.0282	2.57	0.0446
2.56	0.0236	2802.58	0.0315	2.6	0.0282	2.58	0.0446
2.57	0.0242	2802.59	0.0306	2.6	0.0282	2.58	0.0446
2.57	0.0236	2802.59	0.0327	2.6	0.0282	2.58	0.044
2.57	0.0236	2802.59	0.0327	2.61	0.0285	2.59	0.0437
2.58	0.0236	2802.59	0.0315	2.61	0.0282	2.59	0.044
2.58	0.0242	2802.6	0.0315	2.61	0.0279	2.59	0.044
2.58	0.0242	2802.6	0.0306	2.62	0.0279	2.59	0.0434
2.58	0.0242	2802.6	0.0327	2.62	0.0279	2.6	0.0434
2.59	0.0236	2802.61	0.0327	2.62	0.0276	2.6	0.0437
2.59	0.0236	2802.61	0.0315	2.62	0.0276	2.6	0.0431
2.59	0.0242	2802.61	0.0315	2.63	0.0273	2.61	0.0434
2.6	0.0242	2802.61	0.0315	2.63	0.0273	2.61	0.0431
2.6	0.0236	2802.62	0.0327	2.63	0.0276	2.61	0.0434
2.6	0.0236	2802.62	0.0315	2.64	0.0273	2.61	0.0431
2.6	0.0236	2802.62	0.0315	2.64	0.0273	2.62	0.0428
2.61	0.023	2802.63	0.0315	2.64	0.027	2.62	0.0431
2.61	0.0242	2802.63	0.0315	2.64	0.0273	2.62	0.0425
2.61	0.0242	2802.63	0.0315	2.65	0.0273	2.63	0.0425
2.62	0.0236	2802.63	0.0315	2.65	0.027	2.63	0.0422
2.62	0.0236	2802.64	0.0327	2.65	0.027	2.63	0.0422
2.62	0.0236	2802.64	0.0327	2.66	0.0267	2.63	0.0419
2.62	0.0242	2802.64	0.0327	2.66	0.0264	2.64	0.0419
2.63	0.0248	2802.65	0.0327	2.66	0.026	2.64	0.0419
2.63	0.0242	2802.65	0.0327	2.66	0.026	2.64	0.0425
2.63	0.0236	2802.65	0.0315	2.67	0.0267	2.65	0.0422
2.64	0.0242	2802.65	0.0315	2.67	0.0257	2.65	0.0422
2.64	0.0236	2802.66	0.0327	2.67	0.026	2.65	0.0422
2.64	0.0236	2802.66	0.0315	2.68	0.0257	2.65	0.0422
2.65	0.0236	2802.66	0.0315	2.68	0.026	2.66	0.0415
2.65	0.0236	2802.67	0.0327	2.68	0.026	2.66	0.0419
2.65	0.0236	2802.67	0.0327	2.68	0.026	2.66	0.0415
2.65	0.0242	2802.67	0.0315	2.69	0.0254	2.67	0.0415
2.66	0.0236	2802.67	0.0315	2.69	0.0254	2.67	0.0415
2.66	0.0236	2802.68	0.0315	2.69	0.0251	2.67	0.0415
2.66	0.0236	2802.68	0.0315	2.7	0.0251	2.67	0.0412
2.67	0.0236	2802.68	0.0327	2.7	0.0251	2.68	0.0412
2.67	0.0236	2802.69	0.0315	2.7	0.0251	2.68	0.0409
2.67	0.0236	2802.69	0.0315	2.7	0.0254	2.68	0.0409
2.67	0.0236	2802.69	0.0315	2.71	0.0248	2.69	0.0406
2.68	0.0242	2802.69	0.0315	2.71	0.0248	2.69	0.0403
2.68	0.0236	2802.7	0.0327	2.71	0.0251	2.69	0.0403
2.68	0.0242	2802.7	0.0315	2.72	0.0251	2.69	0.0397
2.69	0.0236	2802.7	0.0327	2.72	0.0248	2.7	0.04
2.69	0.0242	2802.71	0.0327	2.72	0.0248	2.7	0.0397
2.69	0.0236	2802.71	0.0315	2.72	0.0248	2.7	0.0397
2.69	0.0236	2802.71	0.0315	2.73	0.0248	2.7	0.0397
2.7	0.0242	2802.71	0.0315	2.73	0.0248	2.71	0.0394
2.7	0.0236	2802.72	0.0315	2.73	0.0248	2.71	0.0394
2.7	0.0242	2802.72	0.0315	2.74	0.0248	2.71	0.0391
2.7	0.0236	2802.72	0.0315	2.74	0.0248	2.72	0.0391
2.71	0.0236	2802.73	0.0315	2.74	0.0245	2.72	0.0391
2.71	0.0242	2802.73	0.0315	2.74	0.0248	2.72	0.0394
2.71	0.0242	2802.73	0.0315	2.75	0.0248	2.72	0.0384
2.72	0.0242	2802.73	0.0327	2.75	0.0248	2.73	0.0384
2.72	0.023	2802.74	0.0315	2.75	0.0248	2.73	0.0388
2.72	0.0242	2802.74	0.0327	2.76	0.0248	2.73	0.0378
2.72	0.0242	2802.74	0.0327	2.76	0.0245	2.74	0.0388
2.73	0.0242	2802.75	0.0315	2.76	0.0248	2.74	0.0384
2.73	0.0242	2802.75	0.0327	2.76	0.0248	2.74	0.0381
2.73	0.0236	2802.75	0.0327	2.77	0.0248	2.74	0.0381
2.74	0.0242	2802.75	0.0327	2.77	0.0245	2.75	0.0378
2.74	0.0236	2802.76	0.0315	2.77	0.0245	2.75	0.0372
2.74	0.023	2802.76	0.0315	2.77	0.0242	2.75	0.0375
2.74	0.0248	2802.76	0.0315	2.78	0.0242	2.76	0.0378
2.75	0.023	2802.77	0.0315	2.78	0.0242	2.76	0.0375
2.75	0.0236	2802.77	0.0315	2.78	0.0239	2.76	0.0375
2.75	0.0242	2802.77	0.0327	2.79	0.0239	2.76	0.0372
2.76	0.0242	2802.77	0.0327	2.79	0.0239	2.77	0.0372
2.76	0.0242	2802.78	0.0327	2.79	0.0239	2.77	0.0369
2.76	0.0236	2802.78	0.0327	2.8	0.0236	2.77	0.0372
2.76	0.0242	2802.78	0.0315	2.8	0.0236	2.78	0.0372
2.77	0.0236	2802.79	0.0327	2.8	0.0236	2.78	0.0369
2.77	0.023	2802.79	0.0315	2.8	0.0236	2.78	0.0369
2.77	0.0236	2802.79	0.0327	2.81	0.0236	2.78	0.0366
2.78	0.0242	2802.79	0.0327	2.81	0.0236	2.79	0.0366
2.78	0.0236	2802.8	0.0315	2.81	0.0236	2.79	0.0366
2.78	0.0236	2802.8	0.0315	2.82	0.0236	2.79	0.0363
2.78	0.0242	2802.8	0.0315	2.82	0.0233	2.8	0.0363
2.79	0.0236	2802.81	0.0327	2.82	0.0233	2.8	0.0363
2.79	0.0236	2802.81	0.0315	2.82	0.0233	2.8	0.036
2.79	0.0236	2802.81	0.0315	2.83	0.0236	2.8	0.0357
2.8	0.0236	2802.81	0.0315	2.83	0.0236	2.81	0.0357
2.8	0.0236	2802.82	0.0315	2.83	0.0233	2.81	0.0353
2.8	0.0236	2802.82	0.0315	2.84	0.0233	2.81	0.0353
2.8	0.0236	2802.82	0.0327	2.84	0.0233	2.82	0.035
2.81	0.0242	2802.83	0.0315	2.84	0.0229	2.82	0.035
2.81	0.0236	2802.83	0.0315	2.84	0.0233	2.82	0.0347
2.81	0.0236	2802.83	0.0315	2.85	0.0233	2.82	0.0344
2.82	0.0236	2802.83	0.0327	2.85	0.0233	2.83	0.0347
2.82	0.0242	2802.84	0.0315	2.85	0.0233	2.83	0.0341
2.82	0.0242	2802.84	0.0327	2.86	0.0233	2.83	0.0341
2.82	0.0242	2802.84	0.0315	2.86	0.0233	2.84	0.0341
2.83	0.0242	2802.85	0.0327	2.86	0.0233	2.84	0.0338
2.83	0.0236	2802.85	0.0315	2.86	0.0233	2.84	0.0335
2.83	0.0236	2802.85	0.0315	2.87	0.0229	2.84	0.0335
2.83	0.0242	2802.85	0.0315	2.87	0.0229	2.85	0.0338
2.84	0.0242	2802.86	0.0327	2.87	0.0229	2.85	0.0338
2.84	0.0236	2802.86	0.0315	2.87	0.0229	2.85	0.0332
2.84	0.0236	2802.86	0.0315	2.88	0.0229	2.86	0.0338
2.85	0.0242	2802.87	0.0315	2.88	0.0229	2.86	0.0338
2.85	0.0236	2802.87	0.0315	2.88	0.0233	2.86	0.0329
2.85	0.0242	2802.87	0.0315	2.89	0.0229	2.86	0.0332
2.85	0.0242	2802.87	0.0315	2.89	0.0226	2.87	0.0332
2.86	0.0236	2802.88	0.0327	2.89	0.0223	2.87	0.0335
2.86	0.0242	2802.88	0.0327	2.89	0.0226	2.87	0.0335
2.86	0.0236	2802.88	0.0315	2.9	0.0226	2.88	0.0332
2.87	0.0254	2802.89	0.0315	2.9	0.0226	2.88	0.0332
2.87	0.0236	2802.89	0.0315	2.9	0.0226	2.88	0.0338
2.87	0.0236	2802.89	0.0315	2.91	0.0226	2.88	0.0335
2.87	0.0236	2802.89	0.0315	2.91	0.0223	2.89	0.0332
2.88	0.0236	2802.9	0.0315	2.91	0.0223	2.89	0.0332
2.88	0.0236	2802.9	0.0315	2.91	0.0223	2.89	0.0329
2.88	0.0242	2802.9	0.0327	2.92	0.0223	2.9	0.0329
2.89	0.0248	2802.91	0.0315	2.92	0.0223	2.9	0.0329
2.89	0.0242	2802.91	0.0327	2.92	0.0223	2.9	0.0326
2.89	0.0242	2802.91	0.0315	2.93	0.022	2.9	0.0326
2.89	0.0236	2802.91	0.0327	2.93	0.022	2.91	0.0322
2.9	0.0242	2802.92	0.0315	2.93	0.022	2.91	0.0326
2.9	0.0236	2802.92	0.0315	2.93	0.0214	2.91	0.0326
2.9	0.0248	2802.92	0.0315	2.94	0.0214	2.92	0.0319
2.91	0.0254	2802.93	0.0306	2.94	0.0211	2.92	0.0322
2.91	0.0242	2802.93	0.0315	2.94	0.0211	2.92	0.0319
2.91	0.0248	2802.93	0.0315	2.95	0.0211	2.92	0.0319
2.91	0.0236	2802.93	0.0315	2.95	0.0211	2.93	0.0319
2.92	0.0236	2802.94	0.0315	2.95	0.0211	2.93	0.0319
2.92	0.0242	2802.94	0.0315	2.95	0.0208	2.93	0.0316
2.92	0.0236	2802.94	0.0315	2.96	0.0208	2.94	0.0316
2.93	0.0242	2802.95	0.0327	2.96	0.0211	2.94	0.0316
2.93	0.0236	2802.95	0.0315	2.96	0.0211	2.94	0.0316
2.93	0.0242	2802.95	0.0327	2.97	0.0208	2.94	0.0313
2.93	0.0254	2802.95	0.0327	2.97	0.0205	2.95	0.0313
2.94	0.0242	2802.96	0.0315	2.97	0.0208	2.95	0.0313
2.94	0.0248	2802.96	0.0315	2.97	0.0208	2.95	0.0313
2.94	0.0248	2802.96	0.0327	2.98	0.0208	2.96	0.031
2.95	0.0242	2802.96	0.0315	2.98	0.0208	2.96	0.031
2.95	0.0242	2802.97	0.0315	2.98	0.0205	2.96	0.0313
2.95	0.0236	2802.97	0.0327	2.98	0.0202	2.96	0.0313
2.95	0.0242	2802.97	0.0336	2.99	0.0202	2.97	0.031
2.96	0.0248	2802.98	0.0315	2.99	0.0205	2.97	0.0307
2.96	0.0242	2802.98	0.0315	2.99	0.0202	2.97	0.031
2.96	0.0254	2802.98	0.0315	3	0.0205	2.98	0.031
2.97	0.0236	2802.99	0.0315	3	0.0205	2.98	0.031
2.97	0.0242	2802.99	0.0327	3	0.0198	2.98	0.0307
2.97	0.0248	2802.99	0.0315	3	-0.018	2.98	0.031
2.97	0.0236	2802.99	0.0315	3	-0.018	2.99	0.0307
2.98	0.0236	2803	0.0327	3.01	-0.0183	2.99	0.0307
2.98	0.0248	2803	0.0327	3.01	-0.0189	2.99	0.0307
2.98	0.0242	2803	0.0327	3.01	-0.0195	3	0.0307
2.99	0.0236	2803.01	0.0315	3.01	-0.0198	3	0.0307
2.99	0.0236	2803.01	0.0315	3.02	-0.0198	3	0.0307
2.99	0.0248	2803.01	0.0327	3.02	-0.0202	3	-0.0229
2.99	0.0254	2803.01	0.0315	3.02	-0.0202	3	-0.0229
3	0.0254	2803.02	0.0327	3.03	-0.0208	3.01	-0.0248
3	0.0254	2803.02	0.0327	3.03	-0.0208	3.01	-0.0254
3	0.0254	2803.02	0.0327	3.03	-0.0208	3.01	-0.0257
--	--	2803.02	0.0315	3.03	-0.0208	3.01	-0.0264
3	-0.0136	2803.03	0.0315	3.04	-0.0211	3.02	-0.0267
3	-0.0136	2803.03	0.0327	3.04	-0.0211	3.02	-0.0267
3.01	-0.0156	2803.03	0.0327	3.04	-0.0211	3.02	-0.0276
3.01	-0.018	2803.04	0.0315	3.05	-0.0211	3.03	-0.0273
3.01	-0.0192	2803.04	0.0315	3.05	-0.0211	3.03	-0.0273
3.02	-0.021	2803.04	0.0315	3.05	-0.0211	3.03	-0.0279
3.02	-0.021	2803.04	0.0327	3.05	-0.0214	3.03	-0.0279
3.02	-0.021	2803.05	0.0315	3.06	-0.0214	3.04	-0.0279
3.02	-0.0218	2803.05	0.0315	3.06	-0.0214	3.04	-0.0279
3.03	-0.0224	2803.05	0.0327	3.06	-0.0217	3.04	-0.0279
3.03	-0.0218	2803.06	0.0327	3.07	-0.0217	3.05	-0.0279
3.03	-0.023	2803.06	0.0327	3.07	-0.0217	3.05	-0.0282
3.04	-0.0236	2803.06	0.0315	3.07	-0.0217	3.05	-0.0279
3.04	-0.0236	2803.06	0.0336	3.07	-0.0217	3.05	-0.0282
3.04	-0.0236	2803.07	0.0315	3.08	-0.0217	3.06	-0.0279
3.04	-0.0236	2803.07	0.0315	3.08	-0.0217	3.06	-0.0279
3.05	-0.0236	2803.07	0.0315	3.08	-0.0217	3.06	-0.0279
3.05	-0.0236	2803.08	0.0315	3.09	-0.0217	3.07	-0.0279
3.05	-0.0242	2803.08	0.0327	3.09	-0.0217	3.07	-0.0282
3.06	-0.0236	2803.08	0.0315	3.09	-0.0217	3.07	-0.0282
3.06	-0.0236	2803.08	0.0327	3.09	-0.0217	3.07	-0.0285
3.06	-0.0236	2803.09	0.0315	3.1	-0.0217	3.08	-0.0282
3.06	-0.0242	2803.09	0.0327	3.1	-0.0217	3.08	-0.0282
3.07	-0.0236	2803.09	0.0315	3.1	-0.0217	3.08	-0.0285
3.07	-0.0236	2803.1	0.0327	3.11	-0.022	3.09	-0.0285
3.07	-0.0236	2803.1	0.0315	3.11	-0.022	3.09	-0.0285
3.08	-0.0242	2803.1	0.0315	3.11	-0.022	3.09	-0.0288
3.08	-0.0236	2803.1	0.0327	3.11	-0.0223	3.09	-0.0291
3.08	-0.0236	2803.11	0.0315	3.12	-0.0223	3.1	-0.0291
3.08	-0.0236	2803.11	0.0327	3.12	-0.0226	3.1	-0.0295
3.09	-0.0242	2803.11	0.0315	3.12	-0.0226	3.1	-0.0295
3.09	-0.0236	2803.12	0.0315	3.13	-0.0226	3.11	-0.0295
3.09	-0.0236	2803.12	0.0327	3.13	-0.0223	3.11	-0.0295
3.1	-0.0242	2803.12	0.0315	3.13	-0.0226	3.11	-0.0298
3.1	-0.0236	2803.12	0.0315	3.13	-0.0226	3.11	-0.0301
3.1	-0.0242	2803.13	0.0315	3.14	-0.0229	3.12	-0.0298
3.11	-0.0236	2803.13	0.0327	3.14	-0.0229	3.12	-0.0304
3.11	-0.0236	2803.13	0.0327	3.14	-0.0229	3.12	-0.0304
3.11	-0.0236	2803.14	0.0315	3.15	-0.0233	3.13	-0.0307
3.11	-0.0242	2803.14	0.0327	3.15	-0.0233	3.13	-0.0304
3.12	-0.0236	2803.14	0.0315	3.15	-0.0233	3.13	-0.0304
3.12	-0.0242	2803.14	0.0315	3.15	-0.0233	3.13	-0.0304
3.12	-0.0242	2803.15	0.0327	3.16	-0.0233	3.14	-0.0313
3.12	-0.0236	2803.15	0.0315	3.16	-0.0236	3.14	-0.0307
3.13	-0.0236	2803.15	0.0315	3.16	-0.0233	3.14	-0.0313
3.13	-0.0236	2803.16	0.0327	3.17	-0.0233	3.15	-0.0307
3.13	-0.0236	2803.16	0.0315	3.17	-0.0236	3.15	-0.0313
3.14	-0.0242	2803.16	0.0327	3.17	-0.0236	3.15	-0.0313
3.14	-0.0248	2803.16	0.0315	3.17	-0.0236	3.15	-0.0313
3.14	-0.0242	2803.17	0.0315	3.18	-0.0236	3.16	-0.0313
3.15	-0.0236	2803.17	0.0315	3.18	-0.0236	3.16	-0.0313
3.15	-0.0242	2803.17	0.0315	3.18	-0.0236	3.16	-0.0313
3.15	-0.0242	2803.18	0.0315	3.19	-0.0236	3.17	-0.0316
3.15	-0.0236	2803.18	0.0315	3.19	-0.0236	3.17	-0.0316
3.16	-0.0242	2803.18	0.0327	3.19	-0.0236	3.17	-0.0319
3.16	-0.0242	2803.18	0.0327	3.19	-0.0242	3.17	-0.0316
3.16	-0.0236	2803.19	0.0327	3.2	-0.0242	3.18	-0.0316
3.17	-0.0236	2803.19	0.0327	3.2	-0.0236	3.18	-0.0322
3.17	-0.0242	2803.19	0.0315	3.2	-0.0242	3.18	-0.0319
3.17	-0.0242	2803.2	0.0327	3.21	-0.0236	3.18	-0.0322
3.17	-0.0236	2803.2	0.0315	3.21	-0.0242	3.19	-0.0322
3.18	-0.0236	2803.2	0.0315	3.21	-0.0242	3.19	-0.0322
3.18	-0.0242	2803.2	0.0327	3.21	-0.0245	3.19	-0.0322
3.18	-0.0236	2803.21	0.0315	3.22	-0.0245	3.2	-0.0326
3.18	-0.0236	2803.21	0.0327	3.22	-0.0242	3.2	-0.0326
3.19	-0.0236	2803.21	0.0327	3.22	-0.0242	3.2	-0.0329
3.19	-0.0242	2803.22	0.0327	3.23	-0.0245	3.2	-0.0329
3.19	-0.0242	2803.22	0.0315	3.23	-0.0245	3.21	-0.0329
3.2	-0.0242	2803.22	0.0315	3.23	-0.0245	3.21	-0.0329
3.2	-0.0248	2803.22	-0.0168	3.23	-0.0245	3.21	-0.0332
3.2	-0.0236	2803.22	-0.0168	3.24	-0.0248	3.22	-0.0332
3.21	-0.0242	2803.23	-0.0177	3.24	-0.0248	3.22	-0.0335
3.21	-0.0236	2803.23	-0.0213	3.24	-0.0248	3.22	-0.0338
3.21	-0.0242	2803.23	-0.0222	3.25	-0.0248	3.22	-0.0341
3.21	-0.0236	2803.24	-0.0243	3.25	-0.0248	3.23	-0.0338
3.22	-0.0236	2803.24	-0.0243	3.25	-0.0248	3.23	-0.0341
3.22	-0.0236	2803.24	-0.0252	3.25	-0.0248	3.23	-0.0341
3.22	-0.0242	2803.24	-0.0261	3.26	-0.0248	3.24	-0.0344
3.22	-0.0242	2803.25	-0.027	3.26	-0.0248	3.24	-0.0347
3.23	-0.0242	2803.25	-0.0288	3.26	-0.0248	3.24	-0.035
3.23	-0.0242	2803.25	-0.0288	3.27	-0.0248	3.24	-0.0347
3.23	-0.0242	2803.26	-0.0288	3.27	-0.0248	3.25	-0.035
3.24	-0.0242	2803.26	-0.0288	3.27	-0.0248	3.25	-0.035
3.24	-0.0236	2803.26	-0.0288	3.27	-0.0248	3.25	-0.0353
3.24	-0.0236	2803.26	-0.0297	3.28	-0.0248	3.26	-0.0357
3.24	-0.0242	2803.27	-0.0297	3.28	-0.0251	3.26	-0.0353
3.25	-0.0248	2803.27	-0.0297	3.28	-0.0248	3.26	-0.0357
3.25	-0.0242	2803.27	-0.0297	3.28	-0.0251	3.26	-0.0357
3.25	-0.0242	2803.28	-0.0297	3.29	-0.0251	3.27	-0.036
3.26	-0.0242	2803.28	-0.0288	3.29	-0.0254	3.27	-0.036
3.26	-0.0236	2803.28	-0.0297	3.29	-0.0251	3.27	-0.036
3.26	-0.0242	2803.28	-0.0288	3.3	-0.0251	3.28	-0.0363
3.26	-0.0242	2803.29	-0.0297	3.3	-0.0251	3.28	-0.0363
3.27	-0.0242	2803.29	-0.0297	3.3	-0.0257	3.28	-0.0363
3.27	-0.0242	2803.29	-0.0297	3.3	-0.0257	3.28	-0.0363
3.27	-0.0236	2803.3	-0.0297	3.31	-0.0251	3.29	-0.0363
3.28	-0.0236	2803.3	-0.0297	3.31	-0.0251	3.29	-0.0363
3.28	-0.0236	2803.3	-0.0306	3.31	-0.0257	3.29	-0.0363
3.28	-0.0242	2803.3	-0.0297	3.32	-0.026	3.3	-0.0363
3.28	-0.0236	2803.31	-0.0297	3.32	-0.0257	3.3	-0.0363
3.29	-0.0242	2803.31	-0.0297	3.32	-0.0257	3.3	-0.0369
3.29	-0.0242	2803.31	-0.0297	3.32	-0.0264	3.3	-0.0369
3.29	-0.0242	2803.32	-0.0306	3.33	-0.0264	3.31	-0.0363
3.3	-0.0242	2803.32	-0.0306	3.33	-0.0257	3.31	-0.0369
3.3	-0.0242	2803.32	-0.0306	3.33	-0.0257	3.31	-0.0363
3.3	-0.0236	2803.32	-0.0306	3.34	-0.0264	3.32	-0.0369
3.3	-0.0236	2803.33	-0.0306	3.34	-0.0264	3.32	-0.0366
3.31	-0.0236	2803.33	-0.0306	3.34	-0.026	3.32	-0.0372
3.31	-0.0242	2803.33	-0.0306	3.34	-0.026	3.32	-0.0372
3.31	-0.0236	2803.34	-0.0306	3.35	-0.0264	3.33	-0.0369
3.32	-0.0236	2803.34	-0.0306	3.35	-0.0264	3.33	-0.0372
3.32	-0.0242	2803.34	-0.0306	3.35	-0.027	3.33	-0.0375
3.32	-0.0236	2803.34	-0.0306	3.36	-0.0267	3.34	-0.0375
3.32	-0.0242	2803.35	-0.0306	3.36	-0.027	3.34	-0.0375
3.33	-0.0242	2803.35	-0.0306	3.36	-0.0267	3.34	-0.0378
3.33	-0.0242	2803.35	-0.0306	3.36	-0.0273	3.34	-0.0384
3.33	-0.0242	2803.36	-0.0297	3.37	-0.027	3.35	-0.0384
3.34	-0.0236	2803.36	-0.0306	3.37	-0.0273	3.35	-0.0391
3.34	-0.0236	2803.36	-0.0306	3.37	-0.0276	3.35	-0.0391
3.34	-0.0236	2803.36	-0.0306	3.38	-0.0276	3.36	-0.0394
3.34	-0.0242	2803.37	-0.0306	3.38	-0.0276	3.36	-0.0394
3.35	-0.0236	2803.37	-0.0306	3.38	-0.0276	3.36	-0.0397
3.35	-0.0242	2803.37	-0.0306	3.39	-0.0276	3.36	-0.0397
3.35	-0.0242	2803.37	-0.0306	3.39	-0.0279	3.37	-0.0397
3.36	-0.0242	2803.38	-0.0306	3.39	-0.0279	3.37	-0.04
3.36	-0.0236	2803.38	-0.0306	3.39	-0.0279	3.37	-0.04
3.36	-0.0236	2803.38	-0.0306	3.4	-0.0279	3.38	-0.0403
3.36	-0.0236	2803.39	-0.0315	3.4	-0.0279	3.38	-0.0403
3.37	-0.0236	2803.39	-0.0306	3.4	-0.0282	3.38	-0.0406
3.37	-0.0242	2803.39	-0.0315	3.4	-0.0282	3.38	-0.0406
3.37	-0.0242	2803.39	-0.0306	3.41	-0.0282	3.39	-0.0409
3.38	-0.0242	2803.4	-0.0306	3.41	-0.0282	3.39	-0.0409
3.38	-0.0242	2803.4	-0.0306	3.41	-0.0285	3.39	-0.0409
3.38	-0.0242	2803.4	-0.0306	3.42	-0.0285	3.4	-0.0412
3.38	-0.0242	2803.41	-0.0306	3.42	-0.0282	3.4	-0.0412
3.39	-0.0242	2803.41	-0.0306	3.42	-0.0285	3.4	-0.0412
3.39	-0.0236	2803.41	-0.0306	3.42	-0.0288	3.4	-0.0415
3.39	-0.0242	2803.42	-0.0306	3.43	-0.0288	3.41	-0.0412
3.4	-0.0242	2803.42	-0.0306	3.43	-0.0285	3.41	-0.0415
3.4	-0.0242	2803.42	-0.0306	3.43	-0.0291	3.41	-0.0415
3.4	-0.0236	2803.42	-0.0306	3.44	-0.0295	3.41	-0.0415
3.4	-0.0236	2803.43	-0.0306	3.44	-0.0298	3.42	-0.0419
3.41	-0.0236	2803.43	-0.0306	3.44	-0.0295	3.42	-0.0419
3.41	-0.0236	2803.43	-0.0306	3.44	-0.0298	3.42	-0.0419
3.41	-0.0236	2803.44	-0.0306	3.45	-0.0298	3.43	-0.0419
3.42	-0.0242	2803.44	-0.0306	3.45	-0.0298	3.43	-0.0419
3.42	-0.0236	2803.44	-0.0306	3.45	-0.0298	3.43	-0.0422
3.42	-0.0236	2803.44	-0.0306	3.46	-0.0295	3.43	-0.0425
3.42	-0.0236	2803.45	-0.0306	3.46	-0.0301	3.44	-0.0425
3.43	-0.0236	2803.45	-0.0306	3.46	-0.0298	3.44	-0.0425
3.43	-0.0242	2803.45	-0.0306	3.46	-0.0298	3.44	-0.0425
3.43	-0.0236	2803.46	-0.0315	3.47	-0.0295	3.45	-0.0428
3.43	-0.0236	2803.46	-0.0306	3.47	-0.0301	3.45	-0.0431
3.44	-0.0236	2803.46	-0.0315	3.47	-0.0301	3.45	-0.0428
3.44	-0.0242	2803.46	-0.0306	3.48	-0.0301	3.45	-0.0431
3.44	-0.0236	2803.47	-0.0306	3.48	-0.0304	3.46	-0.0434
3.45	-0.0236	2803.47	-0.0306	3.48	-0.0301	3.46	-0.0431
3.45	-0.0242	2803.47	-0.0306	3.48	-0.0301	3.46	-0.0434
3.45	-0.0242	2803.48	-0.0315	3.49	-0.0307	3.47	-0.0434
3.45	-0.0242	2803.48	-0.0306	3.49	-0.0307	3.47	-0.0434
3.46	-0.0236	2803.48	-0.0306	3.49	-0.031	3.47	-0.0434
3.46	-0.0236	2803.48	-0.0306	3.5	-0.0313	3.47	-0.0437
3.46	-0.0242	2803.49	-0.0306	3.5	-0.0313	3.48	-0.044
3.47	-0.0236	2803.49	-0.0306	3.5	-0.0313	3.48	-0.044
3.47	-0.0236	2803.49	-0.0306	3.5	-0.0316	3.48	-0.0437
3.47	-0.0236	2803.5	-0.0306	3.51	-0.0319	3.49	-0.044
3.47	-0.0236	2803.5	-0.0306	3.51	-0.0322	3.49	-0.044
3.48	-0.0242	2803.5	-0.0306	3.51	-0.0319	3.49	-0.0443
3.48	-0.0242	2803.5	-0.0306	3.52	-0.0322	3.49	-0.0443
3.48	-0.0242	2803.51	-0.0306	3.52	-0.0326	3.5	-0.0443
3.49	-0.0242	2803.51	-0.0306	3.52	-0.0322	3.5	-0.0443
3.49	-0.0242	2803.51	-0.0315	3.52	-0.0326	3.5	-0.0446
3.49	-0.0242	2803.52	-0.0306	3.53	-0.0326	3.51	-0.0446
3.49	-0.0242	2803.52	-0.0306	3.53	-0.0329	3.51	-0.045
3.5	-0.0236	2803.52	-0.0306	3.53	-0.0326	3.51	-0.045
3.5	-0.0236	2803.52	-0.0306	3.54	-0.0329	3.51	-0.045
3.5	-0.0236	2803.53	-0.0306	3.54	-0.0332	3.52	-0.0456
3.51	-0.0236	2803.53	-0.0306	3.54	-0.0332	3.52	-0.0456
3.51	-0.0242	2803.53	-0.0306	3.54	-0.0335	3.52	-0.0459
3.51	-0.0236	2803.54	-0.0306	3.55	-0.0332	3.53	-0.0459
3.51	-0.0236	2803.54	-0.0306	3.55	-0.0335	3.53	-0.0456
3.52	-0.0242	2803.54	-0.0315	3.55	-0.0335	3.53	-0.0459
3.52	-0.0242	2803.55	-0.0306	3.56	-0.0335	3.54	-0.0459
3.52	-0.0242	2803.55	-0.0306	3.56	-0.0335	3.54	-0.0456
3.53	-0.0236	2803.55	-0.0306	3.56	-0.0335	3.54	-0.0459
3.53	-0.0236	2803.55	-0.0306	3.56	-0.0335	3.54	-0.0462
3.53	-0.0236	2803.56	-0.0306	3.57	-0.0338	3.55	-0.0459
3.53	-0.0236	2803.56	-0.0306	3.57	-0.0335	3.55	-0.0462
3.54	-0.0242	2803.56	-0.0315	3.57	-0.0335	3.55	-0.0459
3.54	-0.0242	2803.56	-0.0306	3.58	-0.0338	3.56	-0.0459
3.54	-0.0236	2803.57	-0.0306	3.58	-0.0338	3.56	-0.0459
3.55	-0.0242	2803.57	-0.0306	3.58	-0.0335	3.56	-0.0465
3.55	-0.0236	2803.57	-0.0306	3.58	-0.0338	3.56	-0.0465
3.55	-0.0242	2803.58	-0.0306	3.59	-0.0338	3.57	-0.0465
3.55	-0.0236	2803.58	-0.0306	3.59	-0.0338	3.57	-0.0465
3.56	-0.0242	2803.58	-0.0306	3.59	-0.0341	3.57	-0.0468
3.56	-0.0236	2803.58	-0.0306	3.6	-0.0338	3.57	-0.0465
3.56	-0.0242	2803.59	-0.0306	3.6	-0.0341	3.58	-0.0471
3.57	-0.0242	2803.59	-0.0306	3.6	-0.0338	3.58	-0.0471
3.57	-0.0242	2803.59	-0.0306	3.6	-0.0338	3.58	-0.0474
3.57	-0.0242	2803.6	-0.0315	3.61	-0.0341	3.59	-0.0474
3.57	-0.0236	2803.6	-0.0315	3.61	-0.0341	3.59	-0.0471
3.58	-0.0236	2803.6	-0.0306	3.61	-0.0344	3.59	-0.0474
3.58	-0.0236	2803.6	-0.0315	3.62	-0.0344	3.59	-0.0474
3.58	-0.0236	2803.61	-0.0306	3.62	-0.0344	3.6	-0.0477
3.59	-0.0236	2803.61	-0.0306	3.62	-0.0344	3.6	-0.0481
3.59	-0.0236	2803.61	-0.0306	3.62	-0.0347	3.6	-0.0474
3.59	-0.0236	2803.62	-0.0315	3.63	-0.0347	3.61	-0.0477
3.59	-0.0242	2803.62	-0.0306	3.63	-0.035	3.61	-0.0477
3.6	-0.0242	2803.62	-0.0306	3.63	-0.035	3.61	-0.0484
3.6	-0.0242	2803.62	-0.0315	3.64	-0.0353	3.61	-0.0468
3.6	-0.0242	2803.63	-0.0306	3.64	-0.0347	3.62	-0.0471
3.61	-0.0236	2803.63	-0.0315	3.64	-0.035	3.62	-0.0471
3.61	-0.0242	2803.63	-0.0306	3.64	-0.0353	3.62	-0.0471
3.61	-0.0242	2803.64	-0.0306	3.65	-0.035	3.63	-0.0474
3.61	-0.0242	2803.64	-0.0306	3.65	-0.0357	3.63	-0.0474
3.62	-0.0236	2803.64	-0.0306	3.65	-0.0357	3.63	-0.0477
3.62	-0.0242	2803.64	-0.0306	3.66	-0.0357	3.63	-0.0474
3.62	-0.0242	2803.65	-0.0306	3.66	-0.036	3.64	-0.0481
3.63	-0.0242	2803.65	-0.0306	3.66	-0.036	3.64	-0.0481
3.63	-0.0242	2803.65	-0.0306	3.66	-0.036	3.64	-0.0481
3.63	-0.0242	2803.66	-0.0315	3.67	-0.0363	3.65	-0.0481
3.63	-0.0236	2803.66	-0.0306	3.67	-0.0363	3.65	-0.0477
3.64	-0.0242	2803.66	-0.0306	3.67	-0.0363	3.65	-0.0477
3.64	-0.0236	2803.66	-0.0306	3.68	-0.0363	3.65	-0.0481
3.64	-0.0242	2803.67	-0.0306	3.68	-0.036	3.66	-0.0477
3.65	-0.0242	2803.67	-0.0306	3.68	-0.0366	3.66	-0.0481
3.65	-0.0242	2803.67	-0.0315	3.68	-0.036	3.66	-0.0481
3.65	-0.0236	2803.68	-0.0306	3.69	-0.0363	3.67	-0.0481
3.65	-0.0236	2803.68	-0.0306	3.69	-0.0366	3.67	-0.0481
3.66	-0.0242	2803.68	-0.0306	3.69	-0.0363	3.67	-0.0481
3.66	-0.0236	2803.68	-0.0315	3.7	-0.0369	3.67	-0.0481
3.66	-0.0242	2803.69	-0.0306	3.7	-0.0366	3.68	-0.0481
3.67	-0.0236	2803.69	-0.0306	3.7	-0.0366	3.68	-0.0481
3.67	-0.0242	2803.69	-0.0306	3.7	-0.0366	3.68	-0.0484
3.67	-0.0236	2803.7	-0.0315	3.71	-0.0372	3.69	-0.0484
3.67	-0.0236	2803.7	-0.0306	3.71	-0.0372	3.69	-0.0484
3.68	-0.0242	2803.7	-0.0306	3.71	-0.0375	3.69	-0.0484
3.68	-0.0236	2803.7	-0.0306	3.72	-0.0372	3.69	-0.0484
3.68	-0.0242	2803.71	-0.0306	3.72	-0.0372	3.7	-0.049
3.69	-0.0236	2803.71	-0.0306	3.72	-0.0372	3.7	-0.0484
3.69	-0.0236	2803.71	-0.0315	3.72	-0.0372	3.7	-0.0487
3.69	-0.0236	2803.72	-0.0315	3.73	-0.0375	3.71	-0.0487
3.69	-0.0236	2803.72	-0.0315	3.73	-0.0378	3.71	-0.0487
3.7	-0.0236	2803.72	-0.0306	3.73	-0.0378	3.71	-0.049
3.7	-0.0242	2803.72	-0.0306	3.74	-0.0378	3.71	-0.049
3.7	-0.0236	2803.73	-0.0306	3.74	-0.0372	3.72	-0.0487
3.71	-0.0242	2803.73	-0.0315	3.74	-0.0378	3.72	-0.0487
3.71	-0.0236	2803.73	-0.0306	3.74	-0.0378	3.72	-0.0487
3.71	-0.0236	2803.74	-0.0306	3.75	-0.0378	3.73	-0.0487
3.71	-0.0236	2803.74	-0.0306	3.75	-0.0381	3.73	-0.049
3.72	-0.0236	2803.74	-0.0306	3.75	-0.0378	3.73	-0.049
3.72	-0.0236	2803.74	-0.0306	3.76	-0.0381	3.73	-0.049
3.72	-0.0242	2803.75	-0.0306	3.76	-0.0378	3.74	-0.049
3.73	-0.0236	2803.75	-0.0306	3.76	-0.0381	3.74	-0.049
3.73	-0.0236	2803.75	-0.0315	3.76	-0.0384	3.74	-0.049
3.73	-0.0236	2803.76	-0.0315	3.77	-0.0384	3.75	-0.049
3.73	-0.0236	2803.76	-0.0306	3.77	-0.0388	3.75	-0.049
3.74	-0.0236	2803.76	-0.0306	3.77	-0.0388	3.75	-0.0493
3.74	-0.0242	2803.76	-0.0306	3.78	-0.0388	3.75	-0.0493
3.74	-0.0236	2803.77	-0.0306	3.78	-0.0388	3.76	-0.0493
3.75	-0.0236	2803.77	-0.0306	3.78	-0.0388	3.76	-0.0496
3.75	-0.0242	2803.77	-0.0306	3.78	-0.0388	3.76	-0.0493
3.75	-0.0236	2803.77	-0.0306	3.79	-0.0388	3.77	-0.0493
3.75	-0.0236	2803.78	-0.0306	3.79	-0.0388	3.77	-0.0493
3.76	-0.0236	2803.78	-0.0306	3.79	-0.0388	3.77	-0.0493
3.76	-0.0242	2803.78	-0.0306	3.8	-0.0388	3.77	-0.0496
3.76	-0.0242	2803.79	-0.0315	3.8	-0.0388	3.78	-0.0496
3.76	-0.0242	2803.79	-0.0306	3.8	-0.0388	3.78	-0.0496
3.77	-0.0236	2803.79	-0.0306	3.8	-0.0388	3.78	-0.0493
3.77	-0.0242	2803.79	-0.0306	3.81	-0.0391	3.79	-0.0496
3.77	-0.0242	2803.8	-0.0306	3.81	-0.0391	3.79	-0.0499
3.78	-0.0236	2803.8	-0.0306	3.81	-0.0388	3.79	-0.0496
3.78	-0.0236	2803.8	-0.0306	3.82	-0.0391	3.79	-0.0505
3.78	-0.0242	2803.81	-0.0315	3.82	-0.0388	3.8	-0.0505
3.79	-0.0242	2803.81	-0.0306	3.82	-0.0391	3.8	-0.0505
3.79	-0.0236	2803.81	-0.0306	3.82	-0.0388	3.8	-0.0505
3.79	-0.0242	2803.81	-0.0306	3.83	-0.0388	3.81	-0.0505
3.79	-0.0242	2803.82	-0.0306	3.83	-0.0388	3.81	-0.0505
3.8	-0.0236	2803.82	-0.0306	3.83	-0.0391	3.81	-0.0505
3.8	-0.0242	2803.82	-0.0306	3.83	-0.0391	3.81	-0.0505
3.8	-0.0236	2803.83	-0.0306	3.84	-0.0391	3.82	-0.0505
3.81	-0.0242	2803.83	-0.0306	3.84	-0.0391	3.82	-0.0505
3.81	-0.0242	2803.83	-0.0315	3.84	-0.0391	3.82	-0.0508
3.81	-0.0236	2803.84	-0.0306	3.85	-0.0391	3.83	-0.0505
3.81	-0.0236	2803.84	-0.0315	3.85	-0.0394	3.83	-0.0505
3.82	-0.0242	2803.84	-0.0306	3.85	-0.0394	3.83	-0.0508
3.82	-0.0236	2803.84	-0.0306	3.85	-0.0391	3.83	-0.0512
3.82	-0.0236	2803.85	-0.0306	3.86	-0.0394	3.84	-0.0515
3.83	-0.0242	2803.85	-0.0306	3.86	-0.0397	3.84	-0.0512
3.83	-0.0236	2803.85	-0.0306	3.86	-0.0397	3.84	-0.0512
3.83	-0.0242	2803.85	-0.0315	3.87	-0.0397	3.85	-0.0515
3.83	-0.0236	2803.86	-0.0306	3.87	-0.0397	3.85	-0.0515
3.84	-0.0236	2803.86	-0.0306	3.87	-0.0397	3.85	-0.0512
3.84	-0.0236	2803.86	-0.0306	3.88	-0.0394	3.85	-0.0515
3.84	-0.0236	2803.87	-0.0306	3.88	-0.0397	3.86	-0.0515
3.85	-0.0236	2803.87	-0.0306	3.88	-0.0397	3.86	-0.0512
3.85	-0.0236	2803.87	-0.0306	3.88	-0.04	3.86	-0.0512
3.85	-0.0242	2803.87	-0.0306	3.89	-0.0397	3.87	-0.0515
3.85	-0.0242	2803.88	-0.0306	3.89	-0.04	3.87	-0.0512
3.86	-0.0236	2803.88	-0.0306	3.89	-0.04	3.87	-0.0515
3.86	-0.0236	2803.88	-0.0306	3.9	-0.0403	3.87	-0.0515
3.86	-0.0242	2803.89	-0.0315	3.9	-0.0403	3.88	-0.0515
3.87	-0.0236	2803.89	-0.0315	3.9	-0.04	3.88	-0.0515
3.87	-0.0236	2803.89	-0.0306	3.9	-0.0403	3.88	-0.0512
3.87	-0.0236	2803.89	-0.0306	3.91	-0.0403	3.88	-0.0515
3.87	-0.0242	2803.9	-0.0306	3.91	-0.0406	3.89	-0.0515
3.88	-0.0236	2803.9	-0.0306	3.91	-0.0406	3.89	-0.0515
3.88	-0.0242	2803.9	-0.0306	3.92	-0.0409	3.89	-0.0512
3.88	-0.0236	2803.91	-0.0306	3.92	-0.0403	3.9	-0.0515
3.89	-0.0236	2803.91	-0.0306	3.92	-0.0406	3.9	-0.0512
3.89	-0.0242	2803.91	-0.0306	3.92	-0.0406	3.9	-0.0515
3.89	-0.0236	2803.91	-0.0306	3.93	-0.0406	3.9	-0.0515
3.89	-0.0242	2803.92	-0.0315	3.93	-0.0406	3.91	-0.0515
3.9	-0.0236	2803.92	-0.0306	3.93	-0.0409	3.91	-0.0518
3.9	-0.0242	2803.92	-0.0306	3.94	-0.0409	3.91	-0.0512
3.9	-0.0242	2803.93	-0.0306	3.94	-0.0415	3.92	-0.0512
3.91	-0.0242	2803.93	-0.0306	3.94	-0.0412	3.92	-0.0512
3.91	-0.0242	2803.93	-0.0306	3.94	-0.0412	3.92	-0.0512
3.91	-0.0242	2803.93	-0.0306	3.95	-0.0412	3.92	-0.0512
3.91	-0.0242	2803.94	-0.0315	3.95	-0.0412	3.93	-0.0512
3.92	-0.0236	2803.94	-0.0306	3.95	-0.0415	3.93	-0.0515
3.92	-0.0242	2803.94	-0.0306	3.96	-0.0415	3.93	-0.0515
3.92	-0.0236	2803.95	-0.0315	3.96	-0.0419	3.94	-0.0518
3.93	-0.0236	2803.95	-0.0306	3.96	-0.0415	3.94	-0.0518
3.93	-0.0236	2803.95	-0.0306	3.96	-0.0415	3.94	-0.0512
3.93	-0.0236	2803.95	-0.0315	3.97	-0.0419	3.94	-0.0512
3.93	-0.0236	2803.96	-0.0306	3.97	-0.0419	3.95	-0.0515
3.94	-0.0236	2803.96	-0.0306	3.97	-0.0415	3.95	-0.0518
3.94	-0.0236	2803.96	-0.0306	3.98	-0.0415	3.95	-0.0518
3.94	-0.0242	2803.97	-0.0315	3.98	-0.0415	3.96	-0.0512
3.95	-0.0242	2803.97	-0.0315	3.98	-0.0419	3.96	-0.0518
3.95	-0.0236	2803.97	-0.0306	3.98	-0.0419	3.96	-0.0512
3.95	-0.0242	2803.97	-0.0315	3.99	-0.0412	3.96	-0.0512
3.95	-0.0236	2803.98	-0.0315	3.99	-0.0415	3.97	-0.0515
3.96	-0.0242	2803.98	-0.0306	3.99	-0.0415	3.97	-0.0512
3.96	-0.0236	2803.98	-0.0315	3.99	-0.0415	3.97	-0.0518
3.96	-0.0236	2803.99	-0.0306	4	-0.0419	3.98	-0.0518
3.97	-0.0236	2803.99	-0.0306	4	-0.0412	3.98	-0.0518
3.97	-0.0236	2803.99	-0.0315	4	0.0236	3.98	-0.0518
3.97	-0.0236	2803.99	-0.0315	4	0.0236	3.98	-0.0518
3.97	-0.0236	2804	-0.0315	4.01	0.026	3.99	-0.0512
3.98	-0.0236	2804	-0.0306	4.01	0.0298	3.99	-0.0518
3.98	-0.0236	2804	-0.0306	4.01	0.0316	3.99	-0.0518
3.98	-0.0236	2804.01	-0.0315	4.01	0.0335	4	-0.0518
3.98	-0.0236	2804.01	-0.0306	4.02	0.0341	4	-0.0518
3.99	-0.0242	2804.01	-0.0306	4.02	0.0353	4	-0.0518
3.99	-0.0236	2804.01	-0.0306	4.02	0.036	4	0.0267
3.99	-0.0236	2804.02	-0.0306	4.03	0.0366	4	0.0267
4	-0.0236	2804.02	-0.0306	4.03	0.0378	4.01	0.0329
4	-0.0236	2804.02	-0.0306	4.03	0.0381	4.01	0.0363
4	-0.0236	2804.03	-0.0306	4.03	0.0381	4.01	0.0375
--	--	2804.03	-0.0306	4.04	0.0381	4.01	0.04
4	0.0124	2804.03	-0.0315	4.04	0.0384	4.02	0.0415
4	0.013	2804.03	-0.0306	4.04	0.0388	4.02	0.0428
4.01	0.0142	2804.04	-0.0315	4.05	0.0384	4.02	0.0434
4.01	0.0162	2804.04	-0.0306	4.05	0.0384	4.03	0.0446
4.01	0.0162	2804.04	-0.0306	4.05	0.0397	4.03	0.0459
4.01	0.0168	2804.05	-0.0306	4.05	0.0397	4.03	0.0468
4.02	0.0186	2804.05	-0.0306	4.06	0.0397	4.03	0.0474
4.02	0.0192	2804.05	-0.0315	4.06	0.0397	4.04	0.0484
4.02	0.0198	2804.05	-0.0306	4.06	0.0391	4.04	0.0481
4.03	0.0192	2804.06	-0.0306	4.07	0.0391	4.04	0.0493
4.03	0.0198	2804.06	-0.0315	4.07	0.0394	4.05	0.049
4.03	0.021	2804.06	-0.0306	4.07	0.04	4.05	0.0493
4.04	0.0204	2804.07	-0.0315	4.07	0.0394	4.05	0.0499
4.04	0.0204	2804.07	-0.0306	4.08	0.0394	4.05	0.0502
4.04	0.021	2804.07	-0.0315	4.08	0.04	4.06	0.0502
4.04	0.0224	2804.07	-0.0306	4.08	0.0394	4.06	0.0508
4.05	0.021	2804.08	-0.0306	4.09	0.04	4.06	0.0515
4.05	0.0218	2804.08	-0.0306	4.09	0.04	4.07	0.0515
4.05	0.0224	2804.08	-0.0306	4.09	0.0391	4.07	0.0515
4.06	0.0224	2804.09	-0.0315	4.09	0.0394	4.07	0.0515
4.06	0.0224	2804.09	-0.0306	4.1	0.0394	4.07	0.0515
4.06	0.0218	2804.09	-0.0306	4.1	0.0394	4.08	0.0518
4.06	0.023	2804.09	-0.0306	4.1	0.04	4.08	0.0518
4.07	0.0224	2804.1	-0.0306	4.11	0.0391	4.08	0.0518
4.07	0.023	2804.1	-0.0315	4.11	0.0394	4.09	0.0518
4.07	0.0224	2804.1	-0.0306	4.11	0.0391	4.09	0.0518
4.08	0.023	2804.11	-0.0315	4.11	0.0391	4.09	0.0518
4.08	0.0236	2804.11	-0.0306	4.12	0.0391	4.1	0.0521
4.08	0.0236	2804.11	-0.0306	4.12	0.04	4.1	0.0521
4.08	0.023	2804.11	-0.0306	4.12	0.0394	4.1	0.0518
4.09	0.023	2804.12	-0.0306	4.13	0.04	4.1	0.0521
4.09	0.0236	2804.12	-0.0306	4.13	0.0391	4.11	0.0527
4.09	0.023	2804.12	-0.0306	4.13	0.0388	4.11	0.0518
4.1	0.0236	2804.13	-0.0315	4.13	0.0397	4.11	0.0521
4.1	0.0236	2804.13	-0.0306	4.14	0.0391	4.11	0.0521
4.1	0.0242	2804.13	-0.0306	4.14	0.0391	4.12	0.0521
4.1	0.0236	2804.13	-0.0306	4.14	0.0391	4.12	0.0521
4.11	0.0236	2804.14	-0.0306	4.15	0.0391	4.12	0.0521
4.11	0.0242	2804.14	-0.0306	4.15	0.0391	4.13	0.0518
4.11	0.023	2804.14	-0.0315	4.15	0.0388	4.13	0.0521
4.12	0.023	2804.15	-0.0315	4.15	0.0397	4.13	0.0527
4.12	0.023	2804.15	-0.0306	4.16	0.0397	4.13	0.0521
4.12	0.0236	2804.15	-0.0306	4.16	0.0388	4.14	0.0521
4.12	0.0236	2804.15	-0.0306	4.16	0.0397	4.14	0.0518
4.13	0.0242	2804.16	-0.0306	4.17	0.0394	4.14	0.053
4.13	0.0236	2804.16	-0.0306	4.17	0.0394	4.15	0.0518
4.13	0.023	2804.16	-0.0315	4.17	0.0397	4.15	0.0518
4.14	0.0236	2804.17	-0.0306	4.17	0.0394	4.15	0.0521
4.14	0.0236	2804.17	-0.0306	4.18	0.0394	4.15	0.0521
4.14	0.0236	2804.17	-0.0306	4.18	0.0388	4.16	0.053
4.14	0.023	2804.17	-0.0306	4.18	0.0384	4.16	0.0524
4.15	0.0236	2804.18	-0.0306	4.19	0.0391	4.16	0.0527
4.15	0.0236	2804.18	-0.0306	4.19	0.0391	4.17	0.0521
4.15	0.0236	2804.18	-0.0315	4.19	0.0391	4.17	0.0521
4.16	0.0236	2804.19	-0.0306	4.19	0.0384	4.17	0.0521
4.16	0.0236	2804.19	-0.0306	4.2	0.0391	4.17	0.0524
4.16	0.0236	2804.19	-0.0315	4.2	0.0384	4.18	0.0524
4.16	0.0236	2804.19	-0.0306	4.2	0.0388	4.18	0.0527
4.17	0.0236	2804.2	-0.0306	4.21	0.0384	4.18	0.0521
4.17	0.023	2804.2	-0.0306	4.21	0.0391	4.19	0.0527
4.17	0.023	2804.2	-0.0306	4.21	0.0384	4.19	0.0521
4.18	0.0236	2804.21	-0.0306	4.21	0.0388	4.19	0.0524
4.18	0.0236	2804.21	-0.0306	4.22	0.0381	4.19	0.0521
4.18	0.0236	2804.21	-0.0306	4.22	0.0384	4.2	0.0518
4.18	0.023	2804.21	-0.0306	4.22	0.0384	4.2	0.0521
4.19	0.0236	2804.22	-0.0306	4.23	0.0384	4.2	0.0524
4.19	0.023	2804.22	-0.0306	4.23	0.0384	4.21	0.0524
4.19	0.0242	2804.22	-0.0315	4.23	0.0381	4.21	0.0524
4.2	0.0236	2804.22	0.0195	4.23	0.0381	4.21	0.0524
4.2	0.0236	2804.22	0.0195	4.24	0.0384	4.21	0.0518
4.2	0.0236	2804.23	0.0213	4.24	0.0381	4.22	0.0524
4.2	0.0236	2804.23	0.0234	4.24	0.0381	4.22	0.0521
4.21	0.0236	2804.23	0.0234	4.25	0.0381	4.22	0.0524
4.21	0.0236	2804.24	0.0234	4.25	0.0381	4.23	0.0518
4.21	0.0236	2804.24	0.0243	4.25	0.0381	4.23	0.0521
4.22	0.023	2804.24	0.0252	4.25	0.0381	4.23	0.0521
4.22	0.0236	2804.24	0.0252	4.26	0.0381	4.23	0.0518
4.22	0.023	2804.25	0.0261	4.26	0.0381	4.24	0.0521
4.22	0.023	2804.25	0.0261	4.26	0.0381	4.24	0.0521
4.23	0.0236	2804.25	0.027	4.27	0.0381	4.24	0.0515
4.23	0.023	2804.26	0.027	4.27	0.0381	4.24	0.0518
4.23	0.0236	2804.26	0.027	4.27	0.0381	4.25	0.0515
4.23	0.023	2804.26	0.027	4.27	0.0381	4.25	0.0515
4.24	0.0236	2804.26	0.0279	4.28	0.0381	4.25	0.0518
4.24	0.023	2804.27	0.027	4.28	0.0381	4.26	0.0518
4.24	0.0236	2804.27	0.027	4.28	0.0381	4.26	0.0515
4.25	0.0242	2804.27	0.027	4.29	0.0381	4.26	0.0515
4.25	0.0236	2804.28	0.0288	4.29	0.0378	4.26	0.0515
4.25	0.0236	2804.28	0.0288	4.29	0.0375	4.27	0.0518
4.25	0.0236	2804.28	0.0297	4.29	0.0375	4.27	0.0515
4.26	0.0236	2804.28	0.0297	4.3	0.0378	4.27	0.0515
4.26	0.023	2804.29	0.0297	4.3	0.0378	4.28	0.0515
4.26	0.0236	2804.29	0.0297	4.3	0.0378	4.28	0.0515
4.27	0.0242	2804.29	0.0297	4.31	0.0372	4.28	0.0515
4.27	0.023	2804.3	0.0306	4.31	0.0369	4.28	0.0515
4.27	0.0248	2804.3	0.0315	4.31	0.0375	4.29	0.0515
4.27	0.0236	2804.3	0.0297	4.31	0.0372	4.29	0.0515
4.28	0.023	2804.3	0.0306	4.32	0.0372	4.29	0.0515
4.28	0.0242	2804.31	0.0306	4.32	0.0366	4.3	0.0512
4.28	0.023	2804.31	0.0306	4.32	0.0366	4.3	0.0515
4.29	0.0242	2804.31	0.0306	4.33	0.0366	4.3	0.0512
4.29	0.0242	2804.31	0.0306	4.33	0.0363	4.3	0.0512
4.29	0.023	2804.32	0.0306	4.33	0.0363	4.31	0.0512
4.3	0.0242	2804.32	0.0327	4.33	0.0363	4.31	0.0512
4.3	0.023	2804.32	0.0315	4.34	0.036	4.31	0.0515
4.3	0.0236	2804.33	0.0297	4.34	0.0363	4.32	0.0512
4.3	0.023	2804.33	0.0306	4.34	0.036	4.32	0.0508
4.31	0.023	2804.33	0.0297	4.35	0.0363	4.32	0.0512
4.31	0.023	2804.34	0.0315	4.35	0.036	4.32	0.0512
4.31	0.0236	2804.34	0.0306	4.35	0.0357	4.33	0.0512
4.32	0.0236	2804.34	0.0306	4.35	0.0357	4.33	0.0508
4.32	0.0236	2804.34	0.0315	4.36	0.0357	4.33	0.0512
4.32	0.023	2804.35	0.0315	4.36	0.0357	4.33	0.0512
4.32	0.0236	2804.35	0.0315	4.36	0.0353	4.34	0.0508
4.33	0.023	2804.35	0.0315	4.37	0.0353	4.34	0.0512
4.33	0.0242	2804.36	0.0315	4.37	0.0357	4.34	0.0508
4.33	0.0242	2804.36	0.0327	4.37	0.0353	4.35	0.0499
4.34	0.0236	2804.36	0.0315	4.37	0.036	4.35	0.0505
4.34	0.0236	2804.36	0.0315	4.38	0.0357	4.35	0.0499
4.34	0.0242	2804.37	0.0327	4.38	0.035	4.35	0.0499
4.34	0.023	2804.37	0.0327	4.38	0.035	4.36	0.0499
4.35	0.023	2804.37	0.0315	4.39	0.035	4.36	0.0496
4.35	0.023	2804.38	0.0327	4.39	0.035	4.36	0.0496
4.35	0.023	2804.38	0.0315	4.39	0.0357	4.37	0.0496
4.36	0.0236	2804.38	0.0315	4.39	0.0357	4.37	0.0499
4.36	0.0242	2804.38	0.0306	4.4	0.0357	4.37	0.0496
4.36	0.0242	2804.39	0.0315	4.4	0.0347	4.37	0.0493
4.36	0.0242	2804.39	0.0315	4.4	0.0347	4.38	0.0493
4.37	0.0236	2804.39	0.0327	4.4	0.0353	4.38	0.0493
4.37	0.0242	2804.39	0.0315	4.41	0.0353	4.38	0.0493
4.37	0.0236	2804.4	0.0315	4.41	0.035	4.39	0.0493
4.38	0.0236	2804.4	0.0306	4.41	0.035	4.39	0.0493
4.38	0.0236	2804.4	0.0315	4.42	0.0347	4.39	0.0493
4.38	0.0236	2804.41	0.0315	4.42	0.0347	4.39	0.049
4.38	0.0236	2804.41	0.0315	4.42	0.0344	4.4	0.0493
4.39	0.0236	2804.41	0.0315	4.42	0.0341	4.4	0.049
4.39	0.0236	2804.42	0.0306	4.43	0.0341	4.4	0.0496
4.39	0.0236	2804.42	0.0327	4.43	0.0344	4.41	0.0496
4.4	0.0236	2804.42	0.0315	4.43	0.0338	4.41	0.0487
4.4	0.0236	2804.42	0.0315	4.44	0.0338	4.41	0.0493
4.4	0.0242	2804.43	0.0315	4.44	0.0338	4.41	0.0493
4.4	0.0236	2804.43	0.0327	4.44	0.0338	4.42	0.0493
4.41	0.023	2804.43	0.0315	4.44	0.0335	4.42	0.0493
4.41	0.0242	2804.43	0.0315	4.45	0.0335	4.42	0.0493
4.41	0.0236	2804.44	0.0315	4.45	0.0335	4.43	0.0493
4.42	0.0248	2804.44	0.0315	4.45	0.0335	4.43	0.049
4.42	0.0236	2804.44	0.0315	4.46	0.0335	4.43	0.0493
4.42	0.0236	2804.45	0.0315	4.46	0.0335	4.43	0.0493
4.43	0.023	2804.45	0.0327	4.46	0.0335	4.44	0.0481
4.43	0.0236	2804.45	0.0315	4.46	0.0335	4.44	0.0481
4.43	0.0242	2804.45	0.0327	4.47	0.0332	4.44	0.0481
4.43	0.0236	2804.46	0.0327	4.47	0.0335	4.45	0.049
4.44	0.023	2804.46	0.0315	4.47	0.0329	4.45	0.049
4.44	0.0242	2804.46	0.0327	4.47	0.0329	4.45	0.049
4.44	0.0236	2804.47	0.0327	4.48	0.0329	4.46	0.0477
4.45	0.0242	2804.47	0.0315	4.48	0.0329	4.46	0.0474
4.45	0.0242	2804.47	0.0327	4.48	0.0329	4.46	0.0487
4.45	0.023	2804.47	0.0327	4.49	0.0326	4.46	0.0487
4.45	0.0236	2804.48	0.0315	4.49	0.0326	4.47	0.0474
4.46	0.0242	2804.48	0.0315	4.49	0.0322	4.47	0.0474
4.46	0.0236	2804.48	0.0315	4.49	0.0316	4.47	0.0481
4.46	0.0242	2804.49	0.0315	4.5	0.0319	4.48	0.0481
4.47	0.0242	2804.49	0.0315	4.5	0.0316	4.48	0.0477
4.47	0.0236	2804.49	0.0315	4.5	0.0316	4.48	0.0471
4.47	0.0236	2804.49	0.0315	4.51	0.0313	4.48	0.0477
4.47	0.0242	2804.5	0.0315	4.51	0.0313	4.49	0.0471
4.48	0.0242	2804.5	0.0327	4.51	0.0313	4.49	0.0474
4.48	0.0236	2804.5	0.0315	4.51	0.031	4.49	0.0471
4.48	0.023	2804.51	0.0327	4.52	0.031	4.49	0.0474
4.49	0.0242	2804.51	0.0315	4.52	0.031	4.5	0.0471
4.49	0.0242	2804.51	0.0315	4.52	0.0307	4.5	0.0471
4.49	0.0236	2804.51	0.0315	4.53	0.0304	4.5	0.0468
4.49	0.0242	2804.52	0.0315	4.53	0.0304	4.51	0.0465
4.5	0.0242	2804.52	0.0327	4.53	0.0307	4.51	0.0468
4.5	0.0242	2804.52	0.0315	4.53	0.0307	4.51	0.0465
4.5	0.0242	2804.53	0.0315	4.54	0.0301	4.51	0.0468
4.51	0.0236	2804.53	0.0315	4.54	0.0301	4.52	0.0465
4.51	0.0236	2804.53	0.0306	4.54	0.0301	4.52	0.0465
4.51	0.0236	2804.53	0.0315	4.55	0.0298	4.52	0.0462
4.51	0.0242	2804.54	0.0315	4.55	0.0298	4.53	0.0459
4.52	0.0236	2804.54	0.0327	4.55	0.0298	4.53	0.0459
4.52	0.0242	2804.54	0.0315	4.55	0.0298	4.53	0.0462
4.52	0.0242	2804.55	0.0315	4.56	0.0298	4.53	0.0456
4.53	0.0236	2804.55	0.0315	4.56	0.0298	4.54	0.0456
4.53	0.0242	2804.55	0.0327	4.56	0.0298	4.54	0.0453
4.53	0.0242	2804.55	0.0315	4.57	0.0295	4.54	0.0453
4.53	0.0236	2804.56	0.0327	4.57	0.0295	4.55	0.0453
4.54	0.0242	2804.56	0.0306	4.57	0.0295	4.55	0.0453
4.54	0.023	2804.56	0.0315	4.57	0.0291	4.55	0.045
4.54	0.0242	2804.57	0.0315	4.58	0.0291	4.55	0.0453
4.55	0.0236	2804.57	0.0327	4.58	0.0288	4.56	0.045
4.55	0.0236	2804.57	0.0315	4.58	0.0288	4.56	0.045
4.55	0.0242	2804.57	0.0315	4.59	0.0285	4.56	0.0446
4.55	0.0242	2804.58	0.0315	4.59	0.0285	4.57	0.0446
4.56	0.0242	2804.58	0.0327	4.59	0.0285	4.57	0.044
4.56	0.0248	2804.58	0.0315	4.59	0.0285	4.57	0.044
4.56	0.0242	2804.59	0.0306	4.6	0.0285	4.57	0.0443
4.57	0.0242	2804.59	0.0315	4.6	0.0285	4.58	0.0443
4.57	0.0242	2804.59	0.0315	4.6	0.0282	4.58	0.0437
4.57	0.0236	2804.59	0.0327	4.61	0.0282	4.58	0.0437
4.57	0.0236	2804.6	0.0327	4.61	0.0285	4.59	0.0434
4.58	0.0242	2804.6	0.0315	4.61	0.0282	4.59	0.0437
4.58	0.0242	2804.6	0.0315	4.61	0.0279	4.59	0.0431
4.58	0.023	2804.61	0.0315	4.62	0.0279	4.59	0.0431
4.58	0.0242	2804.61	0.0327	4.62	0.0276	4.6	0.0434
4.59	0.0248	2804.61	0.0315	4.62	0.0279	4.6	0.0434
4.59	0.0242	2804.61	0.0315	4.63	0.0279	4.6	0.0428
4.59	0.0236	2804.62	0.0327	4.63	0.0276	4.61	0.0428
4.6	0.0236	2804.62	0.0315	4.63	0.0276	4.61	0.0434
4.6	0.0236	2804.62	0.0315	4.63	0.0276	4.61	0.0425
4.6	0.0236	2804.62	0.0315	4.64	0.0273	4.61	0.0425
4.6	0.0236	2804.63	0.0327	4.64	0.0273	4.62	0.0425
4.61	0.0242	2804.63	0.0327	4.64	0.0273	4.62	0.0422
4.61	0.0242	2804.63	0.0315	4.65	0.027	4.62	0.0422
4.61	0.0242	2804.64	0.0327	4.65	0.027	4.63	0.0422
4.62	0.0236	2804.64	0.0315	4.65	0.0273	4.63	0.0425
4.62	0.0236	2804.64	0.0315	4.65	0.027	4.63	0.0415
4.62	0.023	2804.64	0.0327	4.66	0.027	4.63	0.0422
4.62	0.0242	2804.65	0.0315	4.66	0.0267	4.64	0.0422
4.63	0.0242	2804.65	0.0327	4.66	0.0264	4.64	0.0415
4.63	0.0242	2804.65	0.0327	4.67	0.0264	4.64	0.0415
4.63	0.0242	2804.66	0.0315	4.67	0.026	4.65	0.0415
4.64	0.0236	2804.66	0.0315	4.67	0.026	4.65	0.0415
4.64	0.0242	2804.66	0.0315	4.67	0.0257	4.65	0.0415
4.64	0.023	2804.66	0.0327	4.68	0.0257	4.65	0.0415
4.64	0.0242	2804.67	0.0327	4.68	0.0254	4.66	0.0415
4.65	0.0236	2804.67	0.0315	4.68	0.0257	4.66	0.0412
4.65	0.0236	2804.67	0.0327	4.69	0.0254	4.66	0.0409
4.65	0.0236	2804.68	0.0315	4.69	0.0257	4.67	0.0406
4.66	0.0236	2804.68	0.0327	4.69	0.0254	4.67	0.0412
4.66	0.0236	2804.68	0.0327	4.69	0.0251	4.67	0.0409
4.66	0.0248	2804.68	0.0315	4.7	0.0251	4.67	0.0403
4.66	0.0242	2804.69	0.0327	4.7	0.0251	4.68	0.04
4.67	0.0242	2804.69	0.0315	4.7	0.0251	4.68	0.04
4.67	0.0236	2804.69	0.0315	4.71	0.0251	4.68	0.04
4.67	0.0236	2804.7	0.0327	4.71	0.0254	4.69	0.04
4.68	0.0242	2804.7	0.0315	4.71	0.0248	4.69	0.0397
4.68	0.0236	2804.7	0.0315	4.71	0.0248	4.69	0.0394
4.68	0.0236	2804.7	0.0315	4.72	0.0251	4.69	0.0397
4.68	0.0236	2804.71	0.0315	4.72	0.0248	4.7	0.0397
4.69	0.0236	2804.71	0.0315	4.72	0.0251	4.7	0.0394
4.69	0.0236	2804.71	0.0327	4.73	0.0251	4.7	0.0388
4.69	0.0248	2804.72	0.0327	4.73	0.0248	4.71	0.0388
4.7	0.0242	2804.72	0.0315	4.73	0.0248	4.71	0.0394
4.7	0.0242	2804.72	0.0327	4.73	0.0248	4.71	0.0388
4.7	0.0242	2804.72	0.0315	4.74	0.0248	4.71	0.0394
4.7	0.0242	2804.73	0.0315	4.74	0.0248	4.72	0.0388
4.71	0.0242	2804.73	0.0315	4.74	0.0248	4.72	0.0381
4.71	0.0248	2804.73	0.0315	4.74	0.0248	4.72	0.0381
4.71	0.0242	2804.74	0.0327	4.75	0.0248	4.73	0.0375
4.72	0.0242	2804.74	0.0327	4.75	0.0248	4.73	0.0381
4.72	0.0248	2804.74	0.0315	4.75	0.0248	4.73	0.0375
4.72	0.0236	2804.74	0.0315	4.76	0.0248	4.73	0.0375
4.72	0.0242	2804.75	0.0315	4.76	0.0248	4.74	0.0372
4.73	0.0236	2804.75	0.0327	4.76	0.0248	4.74	0.0375
4.73	0.0236	2804.75	0.0315	4.76	0.0248	4.74	0.0375
4.73	0.0236	2804.76	0.0315	4.77	0.0248	4.75	0.0378
4.74	0.0248	2804.76	0.0315	4.77	0.0248	4.75	0.0372
4.74	0.0242	2804.76	0.0315	4.77	0.0245	4.75	0.0375
4.74	0.0248	2804.76	0.0315	4.78	0.0245	4.75	0.0375
4.75	0.0236	2804.77	0.0327	4.78	0.0245	4.76	0.0372
4.75	0.0236	2804.77	0.0315	4.78	0.0242	4.76	0.0372
4.75	0.0242	2804.77	0.0315	4.78	0.0245	4.76	0.0369
4.75	0.0236	2804.78	0.0327	4.79	0.0242	4.76	0.0372
4.76	0.0242	2804.78	0.0315	4.79	0.0239	4.77	0.0369
4.76	0.0236	2804.78	0.0315	4.79	0.0245	4.77	0.0369
4.76	0.0248	2804.78	0.0327	4.8	0.0239	4.77	0.0366
4.76	0.0242	2804.79	0.0327	4.8	0.0239	4.78	0.0363
4.77	0.0236	2804.79	0.0315	4.8	0.0239	4.78	0.0366
4.77	0.0236	2804.79	0.0315	4.8	0.0239	4.78	0.0363
4.77	0.0236	2804.79	0.0327	4.81	0.0236	4.78	0.036
4.78	0.0242	2804.8	0.0315	4.81	0.0236	4.79	0.036
4.78	0.0248	2804.8	0.0315	4.81	0.0236	4.79	0.0353
4.78	0.0236	2804.8	0.0315	4.82	0.0236	4.79	0.0353
4.78	0.0242	2804.81	0.0315	4.82	0.0236	4.8	0.035
4.79	0.0242	2804.81	0.0315	4.82	0.0236	4.8	0.0347
4.79	0.0236	2804.81	0.0327	4.83	0.0233	4.8	0.035
4.79	0.0236	2804.81	0.0315	4.83	0.0233	4.8	0.0344
4.8	0.0236	2804.82	0.0315	4.83	0.0233	4.81	0.0344
4.8	0.0236	2804.82	0.0315	4.83	0.0236	4.81	0.0344
4.8	0.0242	2804.82	0.0327	4.84	0.0233	4.81	0.0347
4.81	0.0248	2804.83	0.0315	4.84	0.0233	4.82	0.0341
4.81	0.0236	2804.83	0.0327	4.84	0.0233	4.82	0.0344
4.81	0.0236	2804.83	0.0327	4.85	0.0233	4.82	0.0341
4.81	0.0242	2804.83	0.0327	4.85	0.0233	4.82	0.0341
4.82	0.0236	2804.84	0.0315	4.85	0.0233	4.83	0.0335
4.82	0.0236	2804.84	0.0315	4.85	0.0233	4.83	0.0335
4.82	0.0248	2804.84	0.0327	4.86	0.0233	4.83	0.0335
4.83	0.0236	2804.85	0.0327	4.86	0.0233	4.83	0.0335
4.83	0.0242	2804.85	0.0315	4.86	0.0229	4.84	0.0335
4.83	0.0242	2804.85	0.0315	4.87	0.0233	4.84	0.0335
4.83	0.0242	2804.85	0.0327	4.87	0.0229	4.84	0.0332
4.84	0.0248	2804.86	0.0315	4.87	0.0229	4.85	0.0332
4.84	0.0248	2804.86	0.0327	4.87	0.0229	4.85	0.0338
4.84	0.0236	2804.86	0.0315	4.88	0.0229	4.85	0.0335
4.85	0.0248	2804.86	0.0327	4.88	0.0229	4.85	0.0335
4.85	0.0242	2804.87	0.0315	4.88	0.0229	4.86	0.0329
4.85	0.0242	2804.87	0.0315	4.89	0.0229	4.86	0.0335
4.85	0.0248	2804.87	0.0327	4.89	0.0229	4.86	0.0332
4.86	0.0242	2804.88	0.0327	4.89	0.0229	4.87	0.0332
4.86	0.0236	2804.88	0.0327	4.89	0.0229	4.87	0.0329
4.86	0.0236	2804.88	0.0327	4.9	0.0226	4.87	0.0329
4.87	0.0248	2804.88	0.0315	4.9	0.0223	4.87	0.0329
4.87	0.0236	2804.89	0.0315	4.9	0.0226	4.88	0.0326
4.87	0.0236	2804.89	0.0315	4.91	0.0226	4.88	0.0326
4.87	0.0242	2804.89	0.0327	4.91	0.0223	4.88	0.0326
4.88	0.0242	2804.9	0.0315	4.91	0.0226	4.89	0.0322
4.88	0.0248	2804.9	0.0327	4.91	0.0223	4.89	0.0326
4.88	0.0242	2804.9	0.0327	4.92	0.022	4.89	0.0319
4.89	0.0248	2804.91	0.0315	4.92	0.0226	4.89	0.0319
4.89	0.0236	2804.91	0.0315	4.92	0.0223	4.9	0.0319
4.89	0.0248	2804.91	0.0327	4.93	0.0223	4.9	0.0319
4.89	0.0236	2804.91	0.0327	4.93	0.022	4.9	0.0319
4.9	0.0248	2804.92	0.0327	4.93	0.022	4.9	0.0316
4.9	0.0242	2804.92	0.0327	4.93	0.022	4.91	0.0316
4.9	0.0236	2804.92	0.0315	4.94	0.0214	4.91	0.0313
4.91	0.0242	2804.92	0.0327	4.94	0.0214	4.91	0.0316
4.91	0.0242	2804.93	0.0315	4.94	0.022	4.92	0.0313
4.91	0.0254	2804.93	0.0327	4.95	0.0214	4.92	0.0313
4.91	0.0236	2804.93	0.0327	4.95	0.0214	4.92	0.0313
4.92	0.0248	2804.94	0.0327	4.95	0.0214	4.92	0.0313
4.92	0.0248	2804.94	0.0315	4.95	0.0211	4.93	0.0313
4.92	0.0236	2804.94	0.0327	4.96	0.0211	4.93	0.031
4.93	0.0236	2804.94	0.0327	4.96	0.0211	4.93	0.031
4.93	0.0242	2804.95	0.0327	4.96	0.0211	4.94	0.031
4.93	0.0242	2804.95	0.0315	4.97	0.0211	4.94	0.0307
4.93	0.0236	2804.95	0.0327	4.97	0.0214	4.94	0.0307
4.94	0.0236	2804.96	0.0315	4.97	0.0211	4.94	0.031
4.94	0.0236	2804.96	0.0315	4.97	0.0211	4.95	0.0307
4.94	0.0242	2804.96	0.0327	4.98	0.0211	4.95	0.0307
4.94	0.0242	2804.96	0.0327	4.98	0.0211	4.95	0.0307
4.95	0.0242	2804.97	0.0315	4.98	0.0208	4.96	0.0307
4.95	0.0248	2804.97	0.0315	4.99	0.0208	4.96	0.0307
4.95	0.0236	2804.97	0.0315	4.99	0.0208	4.96	0.0307
4.96	0.0242	2804.98	0.0315	4.99	0.0208	4.96	0.0307
4.96	0.0242	2804.98	0.0315	4.99	0.0211	4.97	0.0304
4.96	0.0242	2804.98	0.0327	5	0.0208	4.97	0.0307
4.97	0.0254	2804.98	0.0327	5	0.0208	4.97	0.0304
4.97	0.0242	2804.99	0.0315	5	0.0205	4.98	0.0304
4.97	0.0242	2804.99	0.0327	5	-0.0177	4.98	0.0304
4.97	0.0242	2804.99	0.0315	5	-0.0177	4.98	0.0304
4.98	0.0242	2805	0.0315	5.01	-0.0186	4.98	0.0304
4.98	0.0236	2805	0.0327	5.01	-0.0192	4.99	0.0304
4.98	0.0248	2805	0.0327	5.01	-0.0198	4.99	0.0304
4.98	0.0236	2805	0.0315	5.02	-0.0202	4.99	0.0304
4.99	0.0236	2805.01	0.0327	5.02	-0.0205	5	0.0304
4.99	0.0248	2805.01	0.0315	5.02	-0.0208	5	0.0307
4.99	0.0254	2805.01	0.0315	5.02	-0.0211	5	0.0304
5	0.0236	2805.02	0.0315	5.03	-0.0211	5	-0.0223
5	0.0242	2805.02	0.0315	5.03	-0.0211	5	-0.0223
5	0.0248	2805.02	0.0327	5.03	-0.0211	5.01	-0.0242
--	--	2805.02	0.0327	5.04	-0.0214	5.01	-0.0257
5	-0.0136	2805.03	0.0315	5.04	-0.0214	5.01	-0.026
5	-0.0136	2805.03	0.0327	5.04	-0.0217	5.01	-0.0257
5.01	-0.0156	2805.03	0.0327	5.04	-0.0217	5.02	-0.0267
5.01	-0.0162	2805.04	0.0315	5.05	-0.0217	5.02	-0.0267
5.01	-0.0192	2805.04	0.0315	5.05	-0.0214	5.02	-0.0267
5.02	-0.0204	2805.04	0.0315	5.05	-0.0217	5.03	-0.0273
5.02	-0.021	2805.04	0.0327	5.05	-0.0217	5.03	-0.0276
5.02	-0.021	2805.05	0.0327	5.06	-0.0214	5.03	-0.0279
5.02	-0.0218	2805.05	0.0315	5.06	-0.0217	5.03	-0.0276
5.03	-0.0218	2805.05	0.0315	5.06	-0.0217	5.04	-0.0279
5.03	-0.0224	2805.06	0.0315	5.07	-0.0217	5.04	-0.0279
5.03	-0.023	2805.06	0.0315	5.07	-0.0217	5.04	-0.0279
5.04	-0.023	2805.06	0.0336	5.07	-0.0217	5.05	-0.0273
5.04	-0.0236	2805.06	0.0315	5.08	-0.022	5.05	-0.0267
5.04	-0.0236	2805.07	0.0315	5.08	-0.022	5.05	-0.026
5.04	-0.0236	2805.07	0.0327	5.08	-0.0223	5.05	-0.0264
5.05	-0.0242	2805.07	0.0327	5.08	-0.022	5.06	-0.0264
5.05	-0.0236	2805.08	0.0327	5.09	-0.022	5.06	-0.0264
5.05	-0.0242	2805.08	0.0315	5.09	-0.0223	5.06	-0.0267
5.06	-0.0236	2805.08	0.0315	5.09	-0.0226	5.06	-0.0267
5.06	-0.0236	2805.08	0.0315	5.1	-0.0223	5.07	-0.027
5.06	-0.0236	2805.09	0.0327	5.1	-0.022	5.07	-0.027
5.06	-0.0236	2805.09	0.0315	5.1	-0.0226	5.07	-0.0264
5.07	-0.0242	2805.09	0.0336	5.1	-0.0226	5.08	-0.027
5.07	-0.0242	2805.1	0.0315	5.11	-0.0226	5.08	-0.027
5.07	-0.0242	2805.1	0.0315	5.11	-0.0229	5.08	-0.0273
5.08	-0.0242	2805.1	0.0315	5.11	-0.0229	5.08	-0.0273
5.08	-0.0242	2805.1	0.0327	5.11	-0.0229	5.09	-0.0273
5.08	-0.0242	2805.11	0.0315	5.12	-0.0229	5.09	-0.0276
5.08	-0.0242	2805.11	0.0315	5.12	-0.0229	5.09	-0.0273
5.09	-0.0242	2805.11	0.0315	5.12	-0.0233	5.1	-0.0273
5.09	-0.0242	2805.12	0.0315	5.13	-0.0233	5.1	-0.0276
5.09	-0.0242	2805.12	0.0315	5.13	-0.0233	5.1	-0.0279
5.1	-0.0242	2805.12	0.0327	5.13	-0.0233	5.1	-0.0279
5.1	-0.0242	2805.12	0.0327	5.13	-0.0236	5.11	-0.0282
5.1	-0.0242	2805.13	0.0327	5.14	-0.0233	5.11	-0.0282
5.1	-0.0248	2805.13	0.0315	5.14	-0.0233	5.11	-0.0282
5.11	-0.0242	2805.13	0.0315	5.14	-0.0236	5.12	-0.0285
5.11	-0.0242	2805.14	0.0336	5.15	-0.0233	5.12	-0.0288
5.11	-0.0242	2805.14	0.0327	5.15	-0.0236	5.12	-0.0288
5.11	-0.0242	2805.14	0.0315	5.15	-0.0236	5.12	-0.0288
5.12	-0.0242	2805.14	0.0327	5.15	-0.0236	5.13	-0.0288
5.12	-0.0236	2805.15	0.0315	5.16	-0.0236	5.13	-0.0288
5.12	-0.0242	2805.15	0.0327	5.16	-0.0236	5.13	-0.0295
5.13	-0.0242	2805.15	0.0315	5.16	-0.0236	5.14	-0.0291
5.13	-0.0242	2805.16	0.0315	5.17	-0.0236	5.14	-0.0295
5.13	-0.0242	2805.16	0.0315	5.17	-0.0236	5.14	-0.0291
5.13	-0.0242	2805.16	0.0315	5.17	-0.0236	5.14	-0.0298
5.14	-0.0236	2805.16	0.0327	5.17	-0.0242	5.15	-0.0301
5.14	-0.0242	2805.17	0.0315	5.18	-0.0236	5.15	-0.0304
5.14	-0.0248	2805.17	0.0315	5.18	-0.0236	5.15	-0.0301
5.15	-0.0248	2805.17	0.0327	5.18	-0.0236	5.15	-0.0304
5.15	-0.0242	2805.17	0.0327	5.19	-0.0236	5.16	-0.0301
5.15	-0.0248	2805.18	0.0315	5.19	-0.0242	5.16	-0.0304
5.15	-0.0248	2805.18	0.0327	5.19	-0.0245	5.16	-0.0307
5.16	-0.0242	2805.18	0.0315	5.19	-0.0242	5.17	-0.0313
5.16	-0.0242	2805.19	0.0327	5.2	-0.0245	5.17	-0.0307
5.16	-0.0248	2805.19	0.0327	5.2	-0.0245	5.17	-0.0313
5.17	-0.0242	2805.19	0.0327	5.2	-0.0242	5.17	-0.0307
5.17	-0.0248	2805.19	0.0336	5.21	-0.0242	5.18	-0.0307
5.17	-0.0242	2805.2	0.0315	5.21	-0.0242	5.18	-0.0313
5.17	-0.0242	2805.2	0.0327	5.21	-0.0242	5.18	-0.0316
5.18	-0.0242	2805.2	0.0336	5.21	-0.0248	5.19	-0.0313
5.18	-0.0242	2805.21	0.0315	5.22	-0.0248	5.19	-0.0316
5.18	-0.0242	2805.21	0.0315	5.22	-0.0245	5.19	-0.0316
5.19	-0.0242	2805.21	0.0327	5.22	-0.0248	5.19	-0.0313
5.19	-0.0242	2805.21	0.0327	5.23	-0.0248	5.2	-0.0319
5.19	-0.0242	2805.22	0.0315	5.23	-0.0248	5.2	-0.0319
5.19	-0.0242	2805.22	0.0327	5.23	-0.0248	5.2	-0.0319
5.2	-0.0242	2805.22	0.0327	5.23	-0.0248	5.21	-0.0319
5.2	-0.0242	2805.22	-0.0168	5.24	-0.0248	5.21	-0.0322
5.2	-0.0242	2805.22	-0.0168	5.24	-0.0248	5.21	-0.0322
5.21	-0.0242	2805.23	-0.0186	5.24	-0.0245	5.21	-0.0322
5.21	-0.0236	2805.23	-0.0204	5.25	-0.0248	5.22	-0.0326
5.21	-0.0236	2805.23	-0.0234	5.25	-0.0248	5.22	-0.0326
5.22	-0.0248	2805.24	-0.0252	5.25	-0.0248	5.22	-0.0332
5.22	-0.0242	2805.24	-0.0252	5.25	-0.0248	5.23	-0.0332
5.22	-0.0242	2805.24	-0.0252	5.26	-0.0248	5.23	-0.0335
5.22	-0.0242	2805.24	-0.0252	5.26	-0.0248	5.23	-0.0332
5.23	-0.0242	2805.25	-0.027	5.26	-0.0251	5.23	-0.0335
5.23	-0.0242	2805.25	-0.027	5.27	-0.0251	5.24	-0.0338
5.23	-0.0242	2805.25	-0.0288	5.27	-0.0248	5.24	-0.0338
5.24	-0.0242	2805.26	-0.0288	5.27	-0.0251	5.24	-0.0335
5.24	-0.0242	2805.26	-0.0288	5.27	-0.0251	5.24	-0.0335
5.24	-0.0248	2805.26	-0.0297	5.28	-0.0251	5.25	-0.0332
5.24	-0.0236	2805.26	-0.0297	5.28	-0.0251	5.25	-0.0332
5.25	-0.0242	2805.27	-0.0297	5.28	-0.0254	5.25	-0.0335
5.25	-0.0236	2805.27	-0.0288	5.29	-0.0251	5.26	-0.0338
5.25	-0.0242	2805.27	-0.0297	5.29	-0.0251	5.26	-0.0338
5.26	-0.0242	2805.28	-0.0297	5.29	-0.0254	5.26	-0.0341
5.26	-0.0242	2805.28	-0.0297	5.29	-0.0257	5.26	-0.0338
5.26	-0.0242	2805.28	-0.0297	5.3	-0.0257	5.27	-0.0341
5.26	-0.0242	2805.28	-0.0297	5.3	-0.0254	5.27	-0.0341
5.27	-0.0242	2805.29	-0.0297	5.3	-0.0254	5.27	-0.0341
5.27	-0.0242	2805.29	-0.0297	5.31	-0.0254	5.28	-0.0344
5.27	-0.0242	2805.29	-0.0297	5.31	-0.026	5.28	-0.0344
5.28	-0.0242	2805.3	-0.0297	5.31	-0.0257	5.28	-0.0344
5.28	-0.0242	2805.3	-0.0297	5.31	-0.0254	5.28	-0.0344
5.28	-0.0242	2805.3	-0.0297	5.32	-0.0264	5.29	-0.0347
5.28	-0.0242	2805.3	-0.0297	5.32	-0.0267	5.29	-0.035
5.29	-0.0242	2805.31	-0.0297	5.32	-0.0267	5.29	-0.035
5.29	-0.0242	2805.31	-0.0297	5.33	-0.027	5.3	-0.035
5.29	-0.0236	2805.31	-0.0297	5.33	-0.0264	5.3	-0.0353
5.3	-0.0242	2805.32	-0.0306	5.33	-0.0267	5.3	-0.0357
5.3	-0.0242	2805.32	-0.0306	5.33	-0.027	5.3	-0.0357
5.3	-0.0242	2805.32	-0.0306	5.34	-0.0264	5.31	-0.036
5.3	-0.0242	2805.32	-0.0306	5.34	-0.027	5.31	-0.036
5.31	-0.0242	2805.33	-0.0306	5.34	-0.027	5.31	-0.036
5.31	-0.0242	2805.33	-0.0306	5.35	-0.0267	5.32	-0.036
5.31	-0.0242	2805.33	-0.0297	5.35	-0.0273	5.32	-0.036
5.32	-0.0242	2805.34	-0.0297	5.35	-0.0267	5.32	-0.036
5.32	-0.0236	2805.34	-0.0297	5.35	-0.027	5.32	-0.0363
5.32	-0.0242	2805.34	-0.0306	5.36	-0.027	5.33	-0.0363
5.32	-0.0236	2805.34	-0.0306	5.36	-0.0273	5.33	-0.0366
5.33	-0.0236	2805.35	-0.0306	5.36	-0.0273	5.33	-0.0366
5.33	-0.0242	2805.35	-0.0306	5.37	-0.0273	5.34	-0.0366
5.33	-0.0242	2805.35	-0.0306	5.37	-0.0273	5.34	-0.0363
5.34	-0.0242	2805.35	-0.0297	5.37	-0.0279	5.34	-0.0366
5.34	-0.0242	2805.36	-0.0306	5.37	-0.0276	5.34	-0.0369
5.34	-0.0242	2805.36	-0.0306	5.38	-0.0279	5.35	-0.0366
5.34	-0.0236	2805.36	-0.0297	5.38	-0.0279	5.35	-0.0366
5.35	-0.0242	2805.37	-0.0306	5.38	-0.0276	5.35	-0.0375
5.35	-0.0242	2805.37	-0.0306	5.39	-0.0279	5.36	-0.0372
5.35	-0.0242	2805.37	-0.0306	5.39	-0.0279	5.36	-0.0372
5.35	-0.0236	2805.37	-0.0306	5.39	-0.0282	5.36	-0.0372
5.36	-0.0242	2805.38	-0.0306	5.39	-0.0282	5.36	-0.0375
5.36	-0.0242	2805.38	-0.0306	5.4	-0.0285	5.37	-0.0375
5.36	-0.0242	2805.38	-0.0306	5.4	-0.0282	5.37	-0.0372
5.37	-0.0242	2805.39	-0.0306	5.4	-0.0285	5.37	-0.0372
5.37	-0.0242	2805.39	-0.0306	5.41	-0.0285	5.38	-0.0372
5.37	-0.0242	2805.39	-0.0306	5.41	-0.0285	5.38	-0.0372
5.37	-0.0248	2805.39	-0.0306	5.41	-0.0285	5.38	-0.0378
5.38	-0.0242	2805.4	-0.0306	5.41	-0.0285	5.38	-0.0378
5.38	-0.0242	2805.4	-0.0306	5.42	-0.0288	5.39	-0.0381
5.38	-0.0242	2805.4	-0.0306	5.42	-0.0285	5.39	-0.0388
5.39	-0.0242	2805.41	-0.0297	5.42	-0.0288	5.39	-0.0384
5.39	-0.0242	2805.41	-0.0306	5.42	-0.0291	5.39	-0.0394
5.39	-0.0242	2805.41	-0.0315	5.43	-0.0295	5.4	-0.0397
5.4	-0.0242	2805.41	-0.0306	5.43	-0.0291	5.4	-0.0397
5.4	-0.0242	2805.42	-0.0306	5.43	-0.0295	5.4	-0.0397
5.4	-0.0236	2805.42	-0.0306	5.44	-0.0295	5.41	-0.0397
5.4	-0.0242	2805.42	-0.0315	5.44	-0.0295	5.41	-0.04
5.41	-0.0242	2805.43	-0.0306	5.44	-0.0298	5.41	-0.04
5.41	-0.0242	2805.43	-0.0315	5.44	-0.0298	5.41	-0.04
5.41	-0.0242	2805.43	-0.0306	5.45	-0.0298	5.42	-0.0403
5.41	-0.0236	2805.43	-0.0306	5.45	-0.0298	5.42	-0.0403
5.42	-0.0236	2805.44	-0.0306	5.45	-0.0301	5.42	-0.0406
5.42	-0.0242	2805.44	-0.0306	5.46	-0.0301	5.43	-0.0406
5.42	-0.0236	2805.44	-0.0306	5.46	-0.0301	5.43	-0.0412
5.43	-0.0248	2805.45	-0.0306	5.46	-0.0301	5.43	-0.0412
5.43	-0.0242	2805.45	-0.0306	5.46	-0.0301	5.43	-0.0409
5.43	-0.0242	2805.45	-0.0306	5.47	-0.0301	5.44	-0.0412
5.44	-0.0242	2805.45	-0.0315	5.47	-0.0301	5.44	-0.0412
5.44	-0.0242	2805.46	-0.0306	5.47	-0.0304	5.44	-0.0412
5.44	-0.0242	2805.46	-0.0315	5.48	-0.0307	5.45	-0.0412
5.44	-0.0248	2805.46	-0.0306	5.48	-0.0307	5.45	-0.0412
5.45	-0.0242	2805.47	-0.0306	5.48	-0.0307	5.45	-0.0412
5.45	-0.0242	2805.47	-0.0306	5.48	-0.0307	5.46	-0.0415
5.45	-0.0242	2805.47	-0.0306	5.49	-0.031	5.46	-0.0419
5.45	-0.0242	2805.47	-0.0306	5.49	-0.031	5.46	-0.0419
5.46	-0.0242	2805.48	-0.0306	5.49	-0.031	5.46	-0.0415
5.46	-0.0236	2805.48	-0.0306	5.5	-0.0316	5.47	-0.0415
5.46	-0.0242	2805.48	-0.0306	5.5	-0.0316	5.47	-0.0419
5.47	-0.0242	2805.49	-0.0306	5.5	-0.0319	5.47	-0.0422
5.47	-0.0242	2805.49	-0.0315	5.5	-0.0319	5.47	-0.0422
5.47	-0.0242	2805.49	-0.0306	5.51	-0.0319	5.48	-0.0422
5.47	-0.0236	2805.49	-0.0306	5.51	-0.0322	5.48	-0.0419
5.48	-0.0242	2805.5	-0.0306	5.51	-0.0326	5.48	-0.0425
5.48	-0.0242	2805.5	-0.0306	5.52	-0.0322	5.49	-0.0422
5.48	-0.0236	2805.5	-0.0306	5.52	-0.0326	5.49	-0.0425
5.49	-0.0242	2805.51	-0.0297	5.52	-0.0326	5.49	-0.0422
5.49	-0.0236	2805.51	-0.0315	5.52	-0.0329	5.49	-0.0422
5.49	-0.0236	2805.51	-0.0306	5.53	-0.0326	5.5	-0.0425
5.49	-0.0242	2805.51	-0.0306	5.53	-0.0329	5.5	-0.0428
5.5	-0.0242	2805.52	-0.0306	5.53	-0.0329	5.5	-0.0437
5.5	-0.0242	2805.52	-0.0306	5.54	-0.0332	5.51	-0.044
5.5	-0.0242	2805.52	-0.0306	5.54	-0.0332	5.51	-0.044
5.51	-0.0248	2805.53	-0.0306	5.54	-0.0332	5.51	-0.044
5.51	-0.0242	2805.53	-0.0315	5.54	-0.0332	5.51	-0.044
5.51	-0.0242	2805.53	-0.0306	5.55	-0.0335	5.52	-0.044
5.51	-0.0236	2805.53	-0.0306	5.55	-0.0335	5.52	-0.0446
5.52	-0.0242	2805.54	-0.0306	5.55	-0.0335	5.52	-0.0443
5.52	-0.0248	2805.54	-0.0306	5.56	-0.0335	5.53	-0.0443
5.52	-0.0242	2805.54	-0.0306	5.56	-0.0335	5.53	-0.045
5.53	-0.0248	2805.55	-0.0306	5.56	-0.0335	5.53	-0.0446
5.53	-0.0242	2805.55	-0.0306	5.56	-0.0335	5.53	-0.0446
5.53	-0.0242	2805.55	-0.0306	5.57	-0.0338	5.54	-0.0453
5.53	-0.0236	2805.55	-0.0306	5.57	-0.0335	5.54	-0.0453
5.54	-0.0242	2805.56	-0.0306	5.57	-0.0338	5.54	-0.0456
5.54	-0.0242	2805.56	-0.0315	5.58	-0.0335	5.55	-0.0456
5.54	-0.0236	2805.56	-0.0306	5.58	-0.0338	5.55	-0.0456
5.54	-0.0236	2805.57	-0.0306	5.58	-0.0338	5.55	-0.0456
5.55	-0.0242	2805.57	-0.0306	5.59	-0.0341	5.55	-0.0456
5.55	-0.0242	2805.57	-0.0306	5.59	-0.0338	5.56	-0.0459
5.55	-0.0242	2805.57	-0.0306	5.59	-0.0338	5.56	-0.0462
5.56	-0.0242	2805.58	-0.0306	5.59	-0.0341	5.57	-0.0459
5.56	-0.0236	2805.58	-0.0306	5.6	-0.0338	5.57	-0.0462
5.56	-0.0236	2805.58	-0.0315	5.6	-0.0341	5.57	-0.0459
5.56	-0.0242	2805.59	-0.0306	5.6	-0.0341	5.58	-0.0462
5.57	-0.0242	2805.59	-0.0306	5.61	-0.0338	5.58	-0.0459
5.57	-0.0236	2805.59	-0.0306	5.61	-0.0338	5.59	-0.0462
5.57	-0.0242	2805.59	-0.0315	5.61	-0.0341	5.59	-0.0465
5.58	-0.0236	2805.6	-0.0306	5.61	-0.0344	5.59	-0.0468
5.58	-0.0236	2805.6	-0.0306	5.62	-0.0344	5.6	-0.0465
5.58	-0.0242	2805.6	-0.0306	5.62	-0.0344	5.6	-0.0471
5.58	-0.0236	2805.61	-0.0306	5.62	-0.0344	5.6	-0.0468
5.59	-0.0242	2805.61	-0.0306	5.63	-0.0344	5.61	-0.0471
5.59	-0.0242	2805.61	-0.0306	5.63	-0.0344	5.61	-0.0471
5.59	-0.0236	2805.61	-0.0306	5.63	-0.0347	5.61	-0.0474
5.6	-0.0236	2805.62	-0.0306	5.63	-0.035	5.61	-0.0474
5.6	-0.0236	2805.62	-0.0306	5.64	-0.035	5.62	-0.0474
5.6	-0.0242	2805.62	-0.0306	5.64	-0.0353	5.62	-0.0474
5.6	-0.0242	2805.63	-0.0306	5.64	-0.0353	5.62	-0.0477
5.61	-0.0242	2805.63	-0.0306	5.65	-0.0353	5.63	-0.0474
5.61	-0.0242	2805.63	-0.0306	5.65	-0.0357	5.63	-0.0481
5.61	-0.0242	2805.63	-0.0306	5.65	-0.036	5.63	-0.0477
5.62	-0.0236	2805.64	-0.0306	5.65	-0.0357	5.63	-0.0477
5.62	-0.0236	2805.64	-0.0306	5.66	-0.0357	5.64	-0.0481
5.62	-0.0236	2805.64	-0.0306	5.66	-0.036	5.64	-0.0481
5.62	-0.0242	2805.65	-0.0297	5.66	-0.036	5.64	-0.0481
5.63	-0.0236	2805.65	-0.0306	5.67	-0.036	5.65	-0.0477
5.63	-0.0236	2805.65	-0.0315	5.67	-0.036	5.65	-0.0481
5.63	-0.0242	2805.65	-0.0306	5.67	-0.036	5.65	-0.0481
5.64	-0.0242	2805.66	-0.0315	5.67	-0.0363	5.65	-0.0481
5.64	-0.0248	2805.66	-0.0306	5.68	-0.0363	5.66	-0.0484
5.64	-0.0236	2805.66	-0.0315	5.68	-0.0366	5.66	-0.0481
5.64	-0.0236	2805.67	-0.0306	5.68	-0.0366	5.66	-0.0481
5.65	-0.0242	2805.67	-0.0315	5.68	-0.0366	5.66	-0.0484
[truncated: 985,321+ more rows]

[truncated: 72 more sheets: Fig. 5d, Fig.5e, Fig.5f, Fig.6b, Fig.6c, Fig.6d, Fig.6e, Fig.6f, --, Fig.S4f, Fig.S5, Fig.S6a, Fig.S6b, Fig. S11a, Fig. S11b, Fig. S11c, Fig.S13a, Fig.S13b, Fig.S17a, Fig.S17b …]
